# Supplementary material for: Genome-wide analyses of light-regulated genes in Aspergillus nidulans reveal a complex interplay between different photoreceptors and novel photoreceptor functions
Source: PLoS Genet. 2021 Oct 22;17(10):e1009845. doi: 10.1371/journal.pgen.1009845 (PMC8535378; doi:10.1371/journal.pgen.1009845)
Supplement: S1 Table — (XLSX) [file pgen.1009845.s009.xlsx]

## Sheet: WT in red light
GeneID	Name	WT-Dark-Expression	WT-Red-Expression	log2FoldChange(WT-Red/WT-Dark)	Padj	Up/Down-Regulation	Pvalue	Cellular Component	Molecular Function	Biological Process	Kegg Orthology	AspGD Description
AN5056		27.6502	12621.7	8.8344	0	Up	0	NA	NA	NA	NA	Homologous to ccg-1 from <i>N. crassa</i>; transcript induced by light in in developmentally competent mycelia
AN11314		4.80087	1306.16	8.08782	5.7404e-101	Up	2.7707e-103	NA	NA	NA	NA	Ortholog of <i>Aspergillus glaucus</i> : Aspgl1_0053511, <i>Aspergillus versicolor</i> : Aspve1_0037663 and <i>Aspergillus sydowii</i> : Aspsy1_0038825
AN5017		3.06854	819.343	8.06077	7.14027e-71	Up	6.13461e-73	NA	GO:0016491//oxidoreductase activity	NA	K17742//sorbose reductase [EC:1.1.1.289]	Has domain(s) with predicted oxidoreductase activity and role in metabolic process
AN0045		70.9581	13134.3	7.53215	7.3115e-167	Up	1.8351e-169	NA	NA	NA	K12472//epidermal growth factor receptor substrate 15	Transcript induced by light in in developmentally competent mycelia
AN7992		16.2215	2854.42	7.45914	2.0311e-206	Up	3.1372e-209	NA	NA	NA	NA	Ortholog of <i>A. niger CBS 513.88</i> : An02g10280, <i>Aspergillus wentii</i> : Aspwe1_0042861, <i>Aspergillus sydowii</i> : Aspsy1_0047959 and <i>Aspergillus carbonarius ITEM 5010</i> : Acar5010_203951
AN9163		5.61105	973.931	7.43941	3.3251e-99	Up	1.6691e-101	GO:0016021//integral component of membrane	NA	NA	NA	Ortholog of <i>A. fumigatus Af293</i> : Afu8g07190, <i>A. niger CBS 513.88</i> : An14g07150, <i>A. oryzae RIB40</i> : AO090138000059, <i>Aspergillus wentii</i> : Aspwe1_0078799 and <i>Aspergillus sydowii</i> : Aspsy1_0061494
AN8959		11.8425	1603.04	7.08069	1.719e-153	Up	5.3101e-156	GO:0016021//integral component of membrane;GO:0005739//mitochondrion	NA	NA	K05770//translocator protein	Ortholog(s) have role in lipid droplet disassembly
AN9285	ccgA	76.6277	10354	7.07811	1.92983e-33	Up	5.25352e-35	NA	NA	NA	NA	Ortholog of <i>A. fumigatus</i> grg1; homologous to ccg-1 from <i>N. crassa</i>; transcript induced by light in developmentally competent mycelia
AN2894		8.29707	1015.07	6.93477	8.8511e-114	Up	3.4177e-116	NA	NA	NA	K05607//methylglutaconyl-CoA hydratase [EC:4.2.1.18]	Ortholog of <i>A. fumigatus Af293</i> : Afu3g11550, <i>A. niger CBS 513.88</i> : An02g07350, <i>A. oryzae RIB40</i> : AO090003000710, <i>Aspergillus wentii</i> : Aspwe1_0025131 and <i>Aspergillus sydowii</i> : Aspsy1_0775782
AN0693		29.9709	3628.92	6.91983	0	Up	0	NA	NA	NA	K10389//tubulin gamma	Transcript induced by light in in developmentally competent mycelia
AN2404		88.4809	9672.21	6.77234	6.59274e-51	Up	9.9919e-53	GO:0016021//integral component of membrane	NA	NA	NA	Ortholog of <i>A. fumigatus Af293</i> : Afu8g05810, <i>A. niger CBS 513.88</i> : An15g04670, <i>A. oryzae RIB40</i> : AO090005000570, <i>Aspergillus wentii</i> : Aspwe1_0118486 and <i>Aspergillus sydowii</i> : Aspsy1_0039439
AN10678		11.5991	1156.42	6.63951	1.0719e-139	Up	3.4147e-142	GO:0016021//integral component of membrane	NA	GO:0055085//transmembrane transport	NA	Ortholog of <i>A. fumigatus Af293</i> : Afu4g11810, <i>A. oryzae RIB40</i> : AO090003001035, <i>Aspergillus wentii</i> : Aspwe1_0033965, <i>Aspergillus sydowii</i> : Aspsy1_0043963 and <i>Aspergillus terreus NIH2624</i> : ATET_03902
AN3627		126.915	12606.4	6.63415	7.41462e-50	Up	1.15238e-51	NA	GO:0008289//lipid binding	NA	K10777//DNA ligase 4 [EC:6.5.1.1]	Ortholog(s) have intracellular localization
AN0694		16.1705	1564.41	6.59611	9.5939e-169	Up	2.3153e-171	NA	NA	NA	NA	Ortholog(s) have intracellular localization
AN5324	dlpA	189.718	17610.2	6.53641	0	Up	0	NA	NA	NA	K14297//nuclear pore complex protein Nup98-Nup96;K19720//collagen, type III, alpha;K14306//nuclear pore complex protein Nup62	Dehydrin-like protein; protein induced by farnesol
AN1754		35.9945	3274.45	6.50733	0	Up	0	NA	NA	NA	NA	Putative protein of unknown function; expression upregulated after exposure to farnesol
AN9123		4.24143	330.775	6.28516	7.11253e-48	Up	1.18782e-49	NA	NA	NA	K09117//uncharacterized protein;K06965//protein pelota;K09022//2-iminobutanoate/2-iminopropanoate deaminase [EC:3.5.99.10];K12346//metal iron transporter	Ortholog of <i>Aspergillus brasiliensis</i> : Aspbr1_0040215, Aspbr1_0678615, <i>Aspergillus wentii</i> : Aspwe1_0041389, <i>Aspergillus versicolor</i> : Aspve1_0140141 and <i>Aspergillus niger ATCC 1015</i> : 183284-mRNA
AN6633		16.7356	1292.63	6.27125	1.77155e-47	Up	3.04408e-49	GO:0016021//integral component of membrane	NA	NA	NA	Protein of unknown function; transcript is induced by nitrate
AN8974		3.07467	233.72	6.24821	1.41808e-39	Up	3.13487e-41	NA	NA	NA	NA	Protein of unknown function
AN6881		21.8078	1540.17	6.1421	9.9152e-187	Up	2.1058e-189	NA	NA	NA	NA	Ortholog of <i>A. fumigatus Af293</i> : Afu8g07160, <i>A. niger CBS 513.88</i> : An03g01630, <i>Neosartorya fischeri NRRL 181</i> : NFIA_099950 and <i>Aspergillus versicolor</i> : Aspve1_0035247
AN3314		1.69981	116.699	6.10128	7.56821e-25	Up	3.14885e-26	NA	GO:0016846//carbon-sulfur lyase activity	GO:0008152//metabolic process	NA	Has domain(s) with predicted carbon-sulfur lyase activity and role in metabolic process
AN10371		14.2267	862.483	5.92182	3.9526e-123	Up	1.4118e-125	NA	NA	NA	NA	Ortholog of <i>A. fumigatus Af293</i> : Afu3g07945, <i>A. oryzae RIB40</i> : AO090005001494, <i>Neosartorya fischeri NRRL 181</i> : NFIA_069220, <i>Aspergillus wentii</i> : Aspwe1_0029211 and <i>Aspergillus versicolor</i> : Aspve1_0127963
AN12198		138.647	8305.49	5.90458	0	Up	0	NA	NA	NA	NA	Ortholog of <i>A. fumigatus Af293</i> : Afu2g15810, <i>A. niger CBS 513.88</i> : An15g06100, <i>Aspergillus wentii</i> : Aspwe1_0026874 and <i>Aspergillus sydowii</i> : Aspsy1_0026968
AN2822		3.46414	193.261	5.80191	5.55603e-34	Up	1.47496e-35	GO:0016021//integral component of membrane	GO:0005215//transporter activity	NA	K03441//aquaglyceroporin related protein, other eukaryote	Has domain(s) with predicted channel activity, transporter activity, role in transmembrane transport, transport and membrane localization
AN6441		2.6494	139.641	5.71992	8.87596e-29	Up	3.04177e-30	GO:0016021//integral component of membrane	NA	NA	NA	Protein of unknown function
AN8195		5.01566	262.057	5.7073	6.33483e-47	Up	1.10687e-48	NA	NA	NA	NA	Protein of unknown function
AN6398		2.38973	120.744	5.65896	6.52354e-25	Up	2.70161e-26	NA	GO:0003824//catalytic activity;GO:0050662//coenzyme binding	NA	NA	Ortholog(s) have intracellular localization
AN7826		3.67195	182.059	5.63171	5.65933e-35	Up	1.46414e-36	GO:0005743//mitochondrial inner membrane;GO:0016021//integral component of membrane	GO:0015095//magnesium ion transmembrane transporter activity	GO:0045016//mitochondrial magnesium ion transmembrane transport	K16075//magnesium transporter	Ortholog of <i>Aspergillus glaucus</i> : Aspgl1_0116635, <i>Aspergillus versicolor</i> : Aspve1_0045384 and <i>Aspergillus sydowii</i> : Aspsy1_0165058
AN3558		2.69335	128.219	5.57306	2.14123e-26	Up	8.2681e-28	NA	NA	NA	NA	Has domain(s) with predicted carbon-sulfur lyase activity and role in metabolic process
AN8930		2.95281	133.103	5.49431	2.93671e-28	Up	1.01774e-29	GO:0005634//nucleus	GO:0000981//RNA polymerase II transcription factor activity, sequence-specific DNA binding;GO:0003677//DNA binding;GO:0008270//zinc ion binding	GO:0006351//transcription, DNA-templated	K09248//proline utilization trans-activator;K00128//aldehyde dehydrogenase (NAD+) [EC:1.2.1.3];K09241//transcriptional regulatory protein GAL4	Has domain(s) with predicted DNA binding, DNA-binding transcription factor activity, RNA polymerase II-specific, zinc ion binding activity and role in regulation of transcription, DNA-templated, transcription, DNA-templated
AN4879		7.45338	321.264	5.42972	3.31975e-54	Up	4.42249e-56	NA	NA	NA	K19849//signaling mucin MSB2	Protein of unknown function
AN6301		12.648	521.891	5.36677	5.2641e-78	Up	3.9637e-80	NA	NA	NA	NA	Protein of unknown function
AN1269		13.4194	549.574	5.35592	1.14045e-92	Up	6.60557e-95	GO:0016021//integral component of membrane	NA	GO:0006810//transport	K15111//solute carrier family 25 (mitochondrial S-adenosylmethionine transporter), member 26	Ortholog of <i>A. fumigatus Af293</i> : Afu1g09980, Afu8g01400, <i>A. niger CBS 513.88</i> : An08g01800, <i>A. oryzae RIB40</i> : AO090038000434, AO090011000869 and <i>Aspergillus wentii</i> : Aspwe1_0048977
AN5207		20.5584	784.92	5.25474	1.5817e-123	Up	5.3441e-126	NA	NA	NA	K03032//26S proteasome regulatory subunit N2	Ortholog of <i>A. fumigatus Af293</i> : Afu6g07400, <i>A. niger CBS 513.88</i> : An09g01160, <i>A. oryzae RIB40</i> : AO090005001560, <i>Aspergillus wentii</i> : Aspwe1_0111955 and <i>Aspergillus sydowii</i> : Aspsy1_1140414
AN7960		2.27716	85.7891	5.23548	1.3805e-20	Up	7.54282e-22	NA	NA	NA	NA	Ortholog of <i>A. niger CBS 513.88</i> : An18g04120, <i>A. oryzae RIB40</i> : AO090009000418, <i>Aspergillus wentii</i> : Aspwe1_0180879 and <i>Aspergillus sydowii</i> : Aspsy1_0156233
AN9180		176.059	6460.57	5.19753	4.59224e-67	Up	4.3001e-69	GO:0005622//intracellular	GO:0003824//catalytic activity	GO:0008152//metabolic process	K00615//transketolase [EC:2.2.1.1]	Putative transketolase; intracellular; protein abundance decreased by menadione stress
AN6856		113.328	4136.03	5.18967	3.21735e-16	Up	2.27658e-17	NA	NA	NA	NA	Ortholog of <i>A. fumigatus Af293</i> : Afu5g13100, <i>A. niger CBS 513.88</i> : An14g06050, <i>A. oryzae RIB40</i> : AO090120000435, <i>Aspergillus wentii</i> : Aspwe1_0107169 and <i>Aspergillus sydowii</i> : Aspsy1_0040420
AN4299		326.398	11855.6	5.1828	4.19915e-32	Up	1.21609e-33	GO:0016021//integral component of membrane;GO:0005737//cytoplasm	NA	NA	NA	Putative clock-controlled and temperature-regulated gene; transcript induced by light in in developmentally competent mycelia
AN11095		3.39798	117.36	5.11012	4.10064e-24	Up	1.77342e-25	NA	GO:0016491//oxidoreductase activity	NA	K20246//L-histidine Nalpha-methyltransferase / hercynylcysteine S-oxide synthase [EC:2.1.1.44 1.14.99.51]	Has domain(s) with predicted methyltransferase activity
AN8637	catA	16.2937	557.719	5.09715	1.59887e-19	Up	9.35335e-21	GO:0005829//cytosol	GO:0046872//metal ion binding;GO:0020037//heme binding;GO:0004096//catalase activity	GO:0010106//cellular response to iron ion starvation;GO:0030435//sporulation resulting in formation of a cellular spore;GO:0042744//hydrogen peroxide catabolic process;GO:0034605//cellular response to heat;GO:0070301//cellular response to hydrogen peroxide	K03781//catalase [EC:1.11.1.6]	Conidia-specific catalase; predicted role in gluconic acid and gluconate metabolism
AN0468		291.946	9600.86	5.03939	1.10318e-22	Up	5.15435e-24	NA	NA	NA	K09291//nucleoprotein TPR	Ortholog of <i>A. nidulans FGSC A4</i> : AN0467, <i>A. fumigatus Af293</i> : Afu1g01350, Afu1g04310, <i>A. niger CBS 513.88</i> : An12g10460 and <i>Aspergillus wentii</i> : Aspwe1_0169394
AN2823		3.31737	108.992	5.03804	1.09196e-23	Up	4.78571e-25	GO:0005623//cell;GO:0016021//integral component of membrane	GO:0008381//mechanosensitive ion channel activity;GO:0005216//ion channel activity	GO:0009992//cellular water homeostasis;GO:0006811//ion transport	K03282//large conductance mechanosensitive channel	Has domain(s) with predicted mechanosensitive ion channel activity, role in ion transmembrane transport and integral component of membrane localization
AN1020		10.6455	346.681	5.02529	4.72125e-65	Up	4.55763e-67	NA	NA	NA	NA	Ortholog of <i>A. nidulans FGSC A4</i> : AN2784, AN9281, AN2199, <i>A. fumigatus Af293</i> : Afu1g12970, <i>A. niger CBS 513.88</i> : An15g05320 and <i>A. oryzae RIB40</i> : AO090012000596, AO090038000022
AN6792	gfdB	8.37296	264.166	4.97956	8.5362e-49	Up	1.38438e-50	GO:0009331//glycerol-3-phosphate dehydrogenase complex	GO:0051287//NAD binding;GO:0004367//glycerol-3-phosphate dehydrogenase [NAD+] activity	GO:0046168//glycerol-3-phosphate catabolic process;GO:0005975//carbohydrate metabolic process	K00006//glycerol-3-phosphate dehydrogenase (NAD+) [EC:1.1.1.8]	Putative NAD+ dependent glycerol 3-phosphate dehydrogenase with a predicted role in glycerol metabolism
AN5090		7.50253	218.32	4.86292	8.86573e-33	Up	2.48196e-34	GO:0016021//integral component of membrane	NA	NA	NA	Predicted ADP ribosylation factor (Arf) GTPase
AN11016		3.32492	96.4966	4.85909	2.15875e-21	Up	1.12324e-22	GO:0016021//integral component of membrane	GO:0005315//inorganic phosphate transmembrane transporter activity;GO:0016846//carbon-sulfur lyase activity	GO:0006817//phosphate ion transport;GO:0008152//metabolic process	K14640//solute carrier family 20 (sodium-dependent phosphate transporter)	Has domain(s) with predicted role in transmembrane transport and integral component of membrane localization
AN2792		2.60418	69.6724	4.74169	3.09649e-17	Up	2.03563e-18	GO:0016021//integral component of membrane	NA	NA	NA	Ortholog of <i>A. fumigatus Af293</i> : Afu8g02480, <i>A. niger CBS 513.88</i> : An12g05730, <i>Neosartorya fischeri NRRL 181</i> : NFIA_096170 and <i>Aspergillus versicolor</i> : Aspve1_0038333
AN7590		270.778	7021.57	4.69661	0	Up	0	GO:0005622//intracellular	GO:0050086//mannitol 2-dehydrogenase activity;GO:0004090//carbonyl reductase (NADPH) activity	GO:0097308//cellular response to farnesol;GO:0055114//oxidation-reduction process	K17742//sorbose reductase [EC:1.1.1.289]	Putative reductase with a predicted role in carbohydrate metabolism; mannitol 2-dehydrogenase; intracellular, menadione stress-induced protein; HapX-regulated; protein induced by farnesol
AN7959		2.68795	69.6489	4.69552	1.87494e-16	Up	1.30498e-17	NA	NA	NA	NA	Ortholog of <i>A. fumigatus Af293</i> : Afu5g12830, <i>A. oryzae RIB40</i> : AO090120000409, <i>Neosartorya fischeri NRRL 181</i> : NFIA_074340, <i>Aspergillus wentii</i> : Aspwe1_0449236 and <i>Aspergillus versicolor</i> : Aspve1_0175438
AN3703		70.5296	1752.47	4.63501	1.73888e-26	Up	6.68091e-28	NA	NA	NA	NA	Ortholog of <i>A. fumigatus Af293</i> : Afu3g02990, <i>Neosartorya fischeri NRRL 181</i> : NFIA_004810, <i>Aspergillus wentii</i> : Aspwe1_0643479 and <i>Aspergillus versicolor</i> : Aspve1_0042072
AN8975		65.8282	1611.35	4.61342	8.889e-212	Up	1.2871e-214	NA	NA	NA	K15340//DNA cross-link repair 1A protein;K20457//dihydrofolate synthase [EC:6.3.2.12];K01951//GMP synthase (glutamine-hydrolysing) [EC:6.3.5.2]	Ortholog of <i>Aspergillus versicolor</i> : Aspve1_0045995 and <i>Aspergillus sydowii</i> : Aspsy1_0060497
AN7799		10.327	252.527	4.61195	2.2324e-48	Up	3.66355e-50	NA	GO:0016491//oxidoreductase activity	GO:0071470//cellular response to osmotic stress	K16066//3-hydroxy acid dehydrogenase / malonic semialdehyde reductase [EC:1.1.1.381 1.1.1.-];K17732//mitochondrial-processing peptidase subunit beta [EC:3.4.24.64];K00059//3-oxoacyl-[acyl-carrier protein] reductase [EC:1.1.1.100]	Protein expressed at increased levels during osmoadaptation; short-chain alcohol dehydrogenase domain
AN7990		4.19341	100.635	4.58486	1.17883e-19	Up	6.8734e-21	NA	NA	NA	NA	Ortholog of <i>A. niger CBS 513.88</i> : An11g06780, <i>Aspergillus wentii</i> : Aspwe1_0176973, <i>Aspergillus sydowii</i> : Aspsy1_0047960 and <i>Aspergillus terreus NIH2624</i> : ATET_06661
AN8138	aglC	71.0256	1700.5	4.58148	3.5829e-160	Up	1.0376e-162	GO:0005576//extracellular region	GO:0052692//raffinose alpha-galactosidase activity;GO:0004557//alpha-galactosidase activity	GO:0046355//mannan catabolic process;GO:0070085//glycosylation	K07407//alpha-galactosidase [EC:3.2.1.22]	Alpha-galactosidase, involved in degradation of mannans; predicted role in galactose and galactitol metabolism; glycoside hydrolase family 36 (GH36); transcriptionally induced by growth on xylose
AN4940		438.631	9997.42	4.51048	7.76892e-48	Up	1.30918e-49	NA	NA	NA	NA	Ortholog(s) have role in reciprocal meiotic recombination and mitochondrion, nuclear envelope, plasma membrane localization
AN3334		4.07849	91.6558	4.49012	3.5117e-19	Up	2.09841e-20	NA	NA	NA	NA	Protein of unknown function
AN4913	phk	44.2745	979.61	4.46766	3.4156e-120	Up	1.2859e-122	NA	GO:0016832//aldehyde-lyase activity;GO:0004802//transketolase activity	GO:0005975//carbohydrate metabolic process	K01621//xylulose-5-phosphate/fructose-6-phosphate phosphoketolase [EC:4.1.2.9 4.1.2.22]	Putative phosphoketolase with a predicted role in the phosphoketolase pathway
AN10699		8.98403	198.716	4.4672	6.24516e-39	Up	1.41072e-40	GO:0016021//integral component of membrane	GO:0003824//catalytic activity;GO:0022857//transmembrane transporter activity	NA	NA	Has domain(s) with predicted catalytic activity and role in metabolic process
AN8636		174.744	3770.1	4.43129	0	Up	0	NA	NA	NA	K09248//proline utilization trans-activator;K10777//DNA ligase 4 [EC:6.5.1.1]	Has domain(s) with predicted DNA binding, DNA-binding transcription factor activity, RNA polymerase II-specific, zinc ion binding activity and role in regulation of transcription, DNA-templated, transcription, DNA-templated
AN3512		14.0446	298.16	4.408	1.56572e-31	Up	4.65528e-33	NA	NA	NA	NA	Ortholog of <i>Aspergillus brasiliensis</i> : Aspbr1_0049104, <i>Aspergillus glaucus</i> : Aspgl1_0060098, <i>Aspergillus flavus NRRL 3357</i> : AFL2T_08754 and <i>Neosartorya fischeri NRRL 181</i> : NFIA_073230
AN8591		65.5282	1385.84	4.4025	9.61422e-79	Up	7.14639e-81	NA	GO:0005509//calcium ion binding	NA	K11294//nucleolin	Has domain(s) with predicted calcium ion binding activity
AN2535		12.8726	269.02	4.38534	1.26654e-45	Up	2.28635e-47	NA	NA	NA	NA	Ortholog of <i>A. fumigatus Af293</i> : Afu3g14660, <i>A. niger CBS 513.88</i> : An09g01230, <i>Aspergillus wentii</i> : Aspwe1_0107397, Aspwe1_0171355 and <i>Aspergillus sydowii</i> : Aspsy1_0087029
AN4277		8.33009	166.525	4.32126	1.27169e-32	Up	3.59693e-34	GO:0016021//integral component of membrane	GO:0005355//glucose transmembrane transporter activity;GO:0005351//sugar:proton symporter activity	GO:0008643//carbohydrate transport;GO:0035428//hexose transmembrane transport;GO:0046323//glucose import	K08139//MFS transporter, SP family, sugar:H+ symporter	Ortholog(s) have glucose transmembrane transporter activity, role in cellular response to drug, glucose transmembrane transport and plasma membrane localization
AN3305		4.84987	96.4214	4.31333	3.2868e-16	Up	2.3289e-17	NA	GO:0016491//oxidoreductase activity	NA	K03686//molecular chaperone DnaJ;K20367//endoplasmic reticulum-Golgi intermediate compartment protein 3;K17732//mitochondrial-processing peptidase subunit beta [EC:3.4.24.64];K00218//protochlorophyllide reductase [EC:1.3.1.33]	Has domain(s) with predicted oxidoreductase activity and role in metabolic process
AN3872		41.909	832.734	4.31252	2.4448e-15	Up	1.83141e-16	GO:0016021//integral component of membrane	NA	NA	NA	Transcript induced by light in in developmentally competent mycelia
AN10626		3.459	68.4719	4.30708	8.23088e-15	Up	6.40418e-16	GO:0045261//proton-transporting ATP synthase complex, catalytic core F(1)	GO:0005524//ATP binding;GO:0046933//proton-transporting ATP synthase activity, rotational mechanism	GO:0015986//ATP synthesis coupled proton transport	K02132//F-type H+-transporting ATPase subunit alpha	Ortholog(s) have intracellular localization
AN5339		36.208	705.847	4.28498	7.0259e-121	Up	2.5773e-123	GO:0016021//integral component of membrane	NA	NA	NA	Ortholog of <i>A. oryzae RIB40</i> : AO090103000416, <i>Aspergillus wentii</i> : Aspwe1_0022264, <i>Aspergillus sydowii</i> : Aspsy1_0050291 and <i>Aspergillus terreus NIH2624</i> : ATET_00936
AN5083		7.09539	136.694	4.26792	6.59446e-26	Up	2.60366e-27	GO:0033179//proton-transporting V-type ATPase, V0 domain;GO:0016021//integral component of membrane	GO:0015078//hydrogen ion transmembrane transporter activity	GO:0015991//ATP hydrolysis coupled proton transport	K02154//V-type H+-transporting ATPase subunit a	Has domain(s) with predicted proton transmembrane transporter activity, role in proton transmembrane transport and proton-transporting V-type ATPase, V0 domain, vacuolar proton-transporting V-type ATPase, V0 domain localization
AN8330		9.01844	171.475	4.24898	8.09536e-33	Up	2.25848e-34	NA	GO:0016491//oxidoreductase activity	NA	K15385//aspyridone synthetase trans-acting enoyl reductase;K00344//NADPH2:quinone reductase [EC:1.6.5.5];K01968//3-methylcrotonyl-CoA carboxylase alpha subunit [EC:6.4.1.4]	Has domain(s) with predicted oxidoreductase activity, transferase activity, transferring acyl groups other than amino-acyl groups, zinc ion binding activity and role in oxidation-reduction process
AN10782		11.2415	209.19	4.2179	3.61611e-42	Up	7.26085e-44	GO:0016021//integral component of membrane	NA	GO:0006810//transport	K15102//solute carrier family 25 (mitochondrial phosphate transporter), member 3	Putative mitochondrial phosphate carrier protein; expression upregulated after exposure to farnesol
AN8592		14.4296	267.702	4.21353	4.91771e-31	Up	1.50014e-32	NA	GO:0071949//FAD binding	NA	K03380//phenol 2-monooxygenase [EC:1.14.13.7]	Has domain(s) with predicted FAD binding, oxidoreductase activity and role in metabolic process
AN6397		12.2506	224.162	4.19362	1.29414e-44	Up	2.42362e-46	GO:0016021//integral component of membrane;GO:0005739//mitochondrion	GO:0005524//ATP binding	GO:0034551//mitochondrial respiratory chain complex III assembly	K08900//mitochondrial chaperone BCS1	Has domain(s) with predicted ATP binding, nucleoside-triphosphatase activity, nucleotide binding activity and role in mitochondrial respiratory chain complex III assembly
AN11161		14.2631	259.009	4.18265	5.82831e-51	Up	8.7208e-53	GO:0016021//integral component of membrane	GO:0004609//phosphatidylserine decarboxylase activity	GO:0008654//phospholipid biosynthetic process	K01613//phosphatidylserine decarboxylase [EC:4.1.1.65]	Has domain(s) with predicted phosphatidylserine decarboxylase activity and role in phospholipid biosynthetic process
AN3200		30.6928	556.869	4.18136	8.03045e-86	Up	5.4265e-88	NA	GO:0004553//hydrolase activity, hydrolyzing O-glycosyl compounds	GO:0005975//carbohydrate metabolic process	K01190//beta-galactosidase [EC:3.2.1.23];K01195//beta-glucuronidase [EC:3.2.1.31]	Putative beta-glucuronidase with a predicted role in polysaccharide degradation; the predicted pseudogene AN10383 and predicted ORF AN3200 occupy overlapping chromosomal locations in version 4 of the A. nidulans annotation
AN10977		78.8318	1405.9	4.15657	3.85179e-12	Up	3.51751e-13	NA	NA	NA	NA	Ortholog(s) have extracellular region localization
AN5624		90.3898	1592.86	4.13931	7.23721e-26	Up	2.87141e-27	NA	NA	NA	K01613//phosphatidylserine decarboxylase [EC:4.1.1.65]	Ortholog of <i>A. fumigatus Af293</i> : Afu4g11110, <i>A. oryzae RIB40</i> : AO090003001108, <i>Aspergillus wentii</i> : Aspwe1_0055997, <i>Aspergillus sydowii</i> : Aspsy1_0043834 and <i>Aspergillus terreus NIH2624</i> : ATET_03968
AN5480		1264.79	21851.7	4.11077	2.20624e-10	Up	2.30442e-11	GO:0005634//nucleus;GO:0005622//intracellular;GO:0005737//cytoplasm	GO:0003723//RNA binding	GO:0006364//rRNA processing	K18798//peroxisome-assembly ATPase [EC:3.6.4.7]	Putative RNA binding protein; menadione stress-induced protein
AN2554		12.9254	220.691	4.09374	1.9485e-43	Up	3.78075e-45	GO:0005886//plasma membrane	NA	GO:0007165//signal transduction	NA	Ortholog of <i>A. fumigatus Af293</i> : Afu1g06730, <i>A. niger CBS 513.88</i> : An18g05780, <i>A. oryzae RIB40</i> : AO090001000761, <i>Aspergillus wentii</i> : Aspwe1_0067057 and <i>Aspergillus sydowii</i> : Aspsy1_0086988
AN11495		2.20849	36.2322	4.03614	1.79722e-10	Up	1.86506e-11	NA	NA	NA	NA	Protein of unknown function
AN1625		35.2643	563.488	3.9981	1.72513e-53	Up	2.34814e-55	NA	NA	NA	NA	Ortholog of <i>A. nidulans FGSC A4</i> : AN8147, <i>A. fumigatus Af293</i> : Afu3g01080, Afu3g12760, <i>A. niger CBS 513.88</i> : An02g08740 and <i>A. oryzae RIB40</i> : AO090012000846, AO090023000643
AN5004		316.869	4971.86	3.97183	3.10373e-12	Up	2.8134e-13	GO:0016021//integral component of membrane	NA	NA	NA	Transcript induced by light in in developmentally competent mycelia
AN7989		33.9117	519.536	3.93737	2.64946e-09	Up	3.08451e-10	NA	GO:0004609//phosphatidylserine decarboxylase activity	GO:0008654//phospholipid biosynthetic process	K01613//phosphatidylserine decarboxylase [EC:4.1.1.65]	Putative phosphatidylserine decarboxylase with a predicted role in phospholipid metabolism
AN10631		5.29332	80.8521	3.93304	3.38441e-17	Up	2.23145e-18	NA	NA	NA	K02132//F-type H+-transporting ATPase subunit alpha;K18798//peroxisome-assembly ATPase [EC:3.6.4.7]	Protein of unknown function
AN11783		6.14436	88.72	3.85193	1.0693e-16	Up	7.33921e-18	GO:0005634//nucleus;GO:0005783//endoplasmic reticulum;GO:0005829//cytosol;GO:0016021//integral component of membrane	NA	NA	NA	Protein of unknown function
AN11766		37.0667	522.465	3.81714	1.23103e-93	Up	6.65486e-96	GO:0005634//nucleus	NA	GO:0006351//transcription, DNA-templated	K03145//transcription elongation factor S-II	Ortholog of <i>A. fumigatus Af293</i> : Afu3g07660, <i>A. oryzae RIB40</i> : AO090020000405, <i>Neosartorya fischeri NRRL 181</i> : NFIA_069490 and <i>Aspergillus wentii</i> : Aspwe1_0173499
AN8714		259.531	3632.58	3.80702	1.09251e-16	Up	7.5091e-18	NA	NA	NA	NA	Protein of unknown function
AN3161		148.636	2029.61	3.77135	6.5294e-109	Up	2.7103e-111	NA	GO:0004316//3-oxoacyl-[acyl-carrier-protein] reductase (NADPH) activity;GO:0102131//3-oxo-glutaryl-[acp] methyl ester reductase activity;GO:0102132//3-oxo-pimeloyl-[acp] methyl ester reductase activity	NA	NA	Short-chain dehydrogenase/reductase family oxidoreductase; Protein expressed at decreased levels in a hapX mutant versus wild-type
AN3725	awh11	124.721	1696.17	3.7655	4.5703e-188	Up	9.2649e-191	NA	NA	GO:0006950//response to stress	K00560//thymidylate synthase [EC:2.1.1.45]	Developmentally regulated protein with similarity to <i>Candida albicans</i> Wh11p; transcription is repressed by StuA; expression upregulated after exposure to farnesol
AN6005		39.8083	536.739	3.75308	2.90805e-76	Up	2.33003e-78	NA	NA	NA	NA	Ortholog of <i>A. fumigatus Af293</i> : Afu2g10020, <i>A. niger CBS 513.88</i> : An16g05030, <i>Neosartorya fischeri NRRL 181</i> : NFIA_085440, <i>Aspergillus wentii</i> : Aspwe1_0176252 and <i>Aspergillus versicolor</i> : Aspve1_0040814
AN7558		104.597	1398.13	3.74059	8.33636e-12	Up	7.81408e-13	NA	NA	NA	K14005//protein transport protein SEC31	Transcript induced by light in in developmentally competent mycelia
AN0467		244.075	3260.35	3.73963	4.19506e-08	Up	5.49946e-09	NA	NA	NA	K15728//phosphatidate phosphatase LPIN [EC:3.1.3.4];K10592//E3 ubiquitin-protein ligase HUWE1 [EC:2.3.2.26];K14327//regulator of nonsense transcripts 2	Ortholog of <i>A. nidulans FGSC A4</i> : AN0468, <i>A. fumigatus Af293</i> : Afu1g01350, Afu1g04310, <i>A. niger CBS 513.88</i> : An12g10460 and <i>Aspergillus wentii</i> : Aspwe1_0169394
AN7390		1.87268	23.8016	3.66789	1.16863e-07	Up	1.61999e-08	GO:0016021//integral component of membrane	NA	GO:0055085//transmembrane transport	K08158//MFS transporter, DHA1 family, multidrug resistance protein;K08157//MFS transporter, DHA1 family, multidrug resistance protein	Has domain(s) with predicted role in transmembrane transport and integral component of membrane localization
AN8639		392.684	4954.98	3.65744	2.72966e-08	Up	3.51781e-09	GO:0005737//cytoplasm	GO:0003824//catalytic activity;GO:0016791//phosphatase activity	GO:0005992//trehalose biosynthetic process;GO:0070413//trehalose metabolism in response to stress	K00697//trehalose 6-phosphate synthase [EC:2.4.1.15]	Putative alpha,alpha-trehalose-phosphate synthase (UDP-forming) with a predicted role in trehalose biosynthesis
AN5938		2.12958	26.4483	3.63454	3.29699e-08	Up	4.28395e-09	NA	NA	NA	K06158//ATP-binding cassette, subfamily F, member 3	Ortholog of <i>A. fumigatus Af293</i> : Afu5g01380, <i>A. niger CBS 513.88</i> : An16g00850, <i>A. oryzae RIB40</i> : AO090701000476, <i>Aspergillus wentii</i> : Aspwe1_0588663 and <i>Aspergillus sydowii</i> : Aspsy1_0085137
AN7517		136.744	1691.27	3.62856	1.13613e-13	Up	9.47596e-15	NA	NA	NA	K06662//cell cycle checkpoint protein;K12813//pre-mRNA-splicing factor ATP-dependent RNA helicase DHX16 [EC:3.6.4.13]	Has domain(s) with predicted oxidoreductase activity
AN6712	pldA	530.105	6539.69	3.62487	0	Up	0	GO:0005622//intracellular	GO:0004630//phospholipase D activity;GO:0070290//N-acylphosphatidylethanolamine-specific phospholipase D activity	GO:0048017//inositol lipid-mediated signaling;GO:0016042//lipid catabolic process;GO:0006654//phosphatidic acid biosynthetic process	K01115//phospholipase D1/2 [EC:3.1.4.4]	Putative phospholipase D; expression upregulated after exposure to farnesol
AN4711		205.556	2504.5	3.60692	3.8595e-105	Up	1.7138e-107	NA	NA	NA	NA	Has domain(s) with predicted hydrolase activity
AN11313		1.77021	21.5162	3.60343	1.92264e-07	Up	2.73946e-08	NA	NA	NA	NA	Protein of unknown function
AN12102		3.79437	45.4234	3.5815	2.71051e-11	Up	2.64797e-12	NA	NA	NA	NA	Has domain(s) with predicted identical protein binding, serine-type endopeptidase activity and role in negative regulation of catalytic activity
AN10383		2.59191	30.781	3.56995	2.82526e-08	Up	3.64647e-09	NA	GO:0004553//hydrolase activity, hydrolyzing O-glycosyl compounds	GO:0005975//carbohydrate metabolic process	K01190//beta-galactosidase [EC:3.2.1.23];K01195//beta-glucuronidase [EC:3.2.1.31]	the predicted pseudogene AN10383 and predicted ORF AN3200 occupy overlapping chromosomal locations in version 4 of the A. nidulans annotation
AN3873		31.3995	365.983	3.54296	3.60939e-52	Up	5.19161e-54	NA	GO:0016491//oxidoreductase activity	NA	K13953//alcohol dehydrogenase, propanol-preferring [EC:1.1.1.1];K00344//NADPH2:quinone reductase [EC:1.6.5.5]	Putative zinc-binding oxidoreductase; expression upregulated after exposure to farnesol; palA-dependent expression independent of pH
AN9173		36.5697	409.225	3.48417	4.99654e-62	Up	5.06455e-64	GO:0016021//integral component of membrane	GO:0005355//glucose transmembrane transporter activity;GO:0005351//sugar:proton symporter activity	GO:0035428//hexose transmembrane transport;GO:0046323//glucose import	K08139//MFS transporter, SP family, sugar:H+ symporter	Sugar transporter; transcriptionally induced by growth on xylose
AN4914	ack	19.5594	218.342	3.48066	1.94397e-40	Up	4.16605e-42	GO:0005622//intracellular	GO:0046872//metal ion binding;GO:0005524//ATP binding;GO:0008776//acetate kinase activity	GO:0006085//acetyl-CoA biosynthetic process;GO:0006082//organic acid metabolic process	K00925//acetate kinase [EC:2.7.2.1]	Putative acetate kinase with a predicted role in acetate, acetaldehyde, and ethanol (two-carbon) metabolism
AN12085		141.414	1537.94	3.443	7.9133e-08	Up	1.0687e-08	NA	NA	NA	K00698//chitin synthase [EC:2.4.1.16]	Ortholog of <i>Aspergillus versicolor</i> : Aspve1_0150796 and <i>Aspergillus sydowii</i> : Aspsy1_0090491
AN10250		142.718	1531.89	3.42407	3.25781e-19	Up	1.94041e-20	NA	NA	NA	K20858//calcium uniporter protein, mitochondrial	Putative protein of unknown function; expression upregulated after exposure to farnesol
AN3085		393.983	4190.76	3.41101	1.581e-175	Up	3.5103e-178	GO:0005739//mitochondrion	NA	GO:0046474//glycerophospholipid biosynthetic process	K01876//aspartyl-tRNA synthetase [EC:6.1.1.12]	Ortholog(s) have role in cellular response to biotic stimulus, cellular response to starvation and filamentous growth of a population of unicellular organisms in response to biotic stimulus, <a href="#GOsection">more</a>
AN2013		46.9619	489.869	3.38283	8.13604e-62	Up	8.32532e-64	NA	GO:0016491//oxidoreductase activity	NA	K00010//myo-inositol 2-dehydrogenase / D-chiro-inositol 1-dehydrogenase [EC:1.1.1.18 1.1.1.369]	Has domain(s) with predicted oxidoreductase activity
AN3679		52.7987	545.945	3.37018	2.67038e-64	Up	2.62939e-66	NA	NA	NA	K00059//3-oxoacyl-[acyl-carrier protein] reductase [EC:1.1.1.100];K08141//MFS transporter, SP family, general alpha glucoside:H+ symporter	Has domain(s) with predicted oxidoreductase activity and role in metabolic process
AN11079		5.53935	56.5377	3.35142	3.16717e-10	Up	3.36009e-11	GO:0016021//integral component of membrane	GO:0003854//3-beta-hydroxy-delta5-steroid dehydrogenase activity	GO:0006694//steroid biosynthetic process	K02920//large subunit ribosomal protein L36e;K07748//sterol-4alpha-carboxylate 3-dehydrogenase (decarboxylating) [EC:1.1.1.170];K14213//Xaa-Pro dipeptidase [EC:3.4.13.9]	Protein of unknown function
AN0294		173.681	1771.36	3.35035	2.1735e-159	Up	6.5042e-162	GO:0016021//integral component of membrane;GO:0005737//cytoplasm	NA	NA	NA	Ortholog of <i>A. fumigatus Af293</i> : Afu1g03090, <i>A. niger CBS 513.88</i> : An01g05320, <i>A. oryzae RIB40</i> : AO090005000810, <i>Aspergillus wentii</i> : Aspwe1_0025587 and <i>Aspergillus sydowii</i> : Aspsy1_0040824
AN11461		4.79998	48.629	3.34072	4.89959e-11	Up	4.9048e-12	NA	NA	NA	NA	0
AN1547	coaT	150.458	1506.22	3.3235	9.78877e-13	Up	8.62743e-14	GO:0005829//cytosol;GO:0005739//mitochondrion	GO:0008410//CoA-transferase activity;GO:0008775//acetate CoA-transferase activity;GO:0003824//catalytic activity;GO:0003986//acetyl-CoA hydrolase activity;GO:0016788//hydrolase activity, acting on ester bonds	GO:0006084//acetyl-CoA metabolic process;GO:0019679//propionate metabolic process, methylcitrate cycle;GO:0006083//acetate metabolic process	K01067//acetyl-CoA hydrolase [EC:3.1.2.1]	Acyl-CoA:carboxylate CoA-transferase involved in detoxification of propionyl-CoA ; predicted role in acetate, acetaldehyde, and ethanol (two-carbon) metabolism; expression upregulated after exposure to farnesol
AN3024		107.14	1069.98	3.32002	3.3051e-163	Up	9.2527e-166	NA	NA	NA	K03260//translation initiation factor 4G;K01719//uroporphyrinogen-III synthase [EC:4.2.1.75]	Ortholog of <i>A. fumigatus Af293</i> : Afu3g08880, <i>A. oryzae RIB40</i> : AO090005001351, <i>Neosartorya fischeri NRRL 181</i> : NFIA_068240, <i>Aspergillus wentii</i> : Aspwe1_0173345 and <i>Aspergillus versicolor</i> : Aspve1_0039444
AN11931		45.1697	449.732	3.31564	1.8706e-70	Up	1.64325e-72	NA	NA	NA	NA	Protein of unknown function
AN6455		1.73419	17.2641	3.31545	3.34306e-06	Up	5.48624e-07	NA	NA	NA	NA	Predicted glycosylphosphatidylinositol (GPI)-anchored protein
AN1279		21.5738	213.669	3.30803	1.06832e-37	Up	2.50605e-39	GO:0016021//integral component of membrane	NA	NA	NA	Ortholog of <i>A. fumigatus Af293</i> : Afu1g09880, <i>A. niger CBS 513.88</i> : An08g01690, <i>Neosartorya fischeri NRRL 181</i> : NFIA_015750 and <i>Aspergillus versicolor</i> : Aspve1_0068298
AN6796		126.224	1236.68	3.29241	3.22629e-85	Up	2.21128e-87	NA	NA	NA	K22211//D-lactate dehydratase [EC:4.2.1.130]	Ortholog(s) have intracellular localization
AN9037		8.78361	84.2965	3.26259	3.38914e-14	Up	2.7384e-15	NA	GO:0030151//molybdenum ion binding;GO:0016491//oxidoreductase activity	NA	NA	Has domain(s) with predicted molybdenum ion binding, molybdopterin cofactor binding, oxidoreductase activity and role in oxidation-reduction process
AN10634		156.657	1502.18	3.26137	6.31623e-90	Up	3.96327e-92	GO:0016021//integral component of membrane	GO:0003723//RNA binding;GO:0016705//oxidoreductase activity, acting on paired donors, with incorporation or reduction of molecular oxygen;GO:0020037//heme binding;GO:0005506//iron ion binding;GO:0004497//monooxygenase activity	NA	NA	Putative ortholog of <I>S. cerevisiae</I> Yme2p which has role in mitochondrial genome maintenance; expression upregulated after exposure to farnesol
AN5764		77.7501	723.684	3.21844	1.42693e-29	Up	4.69721e-31	GO:0045121//membrane raft;GO:0032126//eisosome	NA	GO:0070941//eisosome assembly	K03254//translation initiation factor 3 subunit A	Transcript induced by light in in developmentally competent mycelia
AN8627		64.7397	602.228	3.21759	1.25717e-30	Up	3.88354e-32	GO:0016021//integral component of membrane	GO:0016757//transferase activity, transferring glycosyl groups;GO:0016263//glycoprotein-N-acetylgalactosamine 3-beta-galactosyltransferase activity	GO:0016267//O-glycan processing, core 1	K01279//tripeptidyl-peptidase I [EC:3.4.14.9]	Has domain(s) with predicted transferase activity, transferring glycosyl groups activity and membrane localization
AN8439		5.20436	48.2953	3.21409	9.10187e-09	Up	1.11588e-09	GO:0016021//integral component of membrane	NA	NA	NA	Protein of unknown function; transcript is induced by nitrate; predicted NirA binding site
AN0635		4.09594	37.8434	3.20777	8.24667e-08	Up	1.1193e-08	NA	NA	NA	K10273//F-box and leucine-rich repeat protein 7	Ortholog(s) have intracellular localization
AN5553	CYP5080D1	2.29477	21.1245	3.20249	5.36646e-06	Up	9.04512e-07	NA	GO:0016705//oxidoreductase activity, acting on paired donors, with incorporation or reduction of molecular oxygen;GO:0020037//heme binding;GO:0008168//methyltransferase activity;GO:0005506//iron ion binding;GO:0004497//monooxygenase activity	NA	K07824//benzoate 4-monooxygenase [EC:1.14.13.12]	Putative cytochrome P450
AN7139		568.443	5217.09	3.19816	6.84472e-08	Up	9.19766e-09	NA	NA	NA	K01061//carboxymethylenebutenolidase [EC:3.1.1.45]	Ortholog of <i>A. fumigatus Af293</i> : Afu4g03730, <i>A. niger CBS 513.88</i> : An14g01430, <i>A. oryzae RIB40</i> : AO090011000309, <i>Aspergillus wentii</i> : Aspwe1_0030342 and <i>Aspergillus sydowii</i> : Aspsy1_0034590
AN6274		196.42	1745.73	3.15182	4.81062e-05	Up	9.30583e-06	NA	GO:0016491//oxidoreductase activity	NA	K12880//THO complex subunit 3;K10437//phenylacetate 2-hydroxylase [EC:1.14.13.-];K18693//diacylglycerol diphosphate phosphatase / phosphatidate phosphatase [EC:3.1.3.81 3.1.3.4]	Has domain(s) with predicted oxidoreductase activity and role in metabolic process
AN4615	surG	278.688	2470.69	3.14819	5.3698e-101	Up	2.54e-103	GO:0016021//integral component of membrane;GO:0005886//plasma membrane	NA	NA	NA	Transmembrane domain-containing protein with homology to S. cerevisiae Sur7p; SurG-GFP localizes perinuclearly and to patches in the periphery of spores and to the vacuole and endosomes of hyphae
AN9310		1.3715	12.1086	3.14221	3.30471e-05	Up	6.2081e-06	NA	NA	NA	NA	Transcript induced by light in in developmentally competent mycelia
AN10368		34.3624	301.449	3.13301	3.07485e-47	Up	5.31323e-49	NA	GO:0016846//carbon-sulfur lyase activity	GO:0008152//metabolic process	NA	Has domain(s) with predicted carbon-sulfur lyase activity and role in metabolic process
AN10581		339.886	2960.21	3.12257	2.11373e-08	Up	2.67915e-09	GO:0016021//integral component of membrane	NA	NA	NA	Ortholog of <i>A. fumigatus Af293</i> : Afu5g08640, <i>A. niger CBS 513.88</i> : An07g04900, <i>Neosartorya fischeri NRRL 181</i> : NFIA_078640 and <i>Aspergillus versicolor</i> : Aspve1_0042746
AN10422		73.8852	641.494	3.11808	1.37413e-05	Up	2.43813e-06	NA	NA	NA	NA	Protein of unknown function
AN5338		217.968	1884.44	3.11194	1.43963e-09	Up	1.63433e-10	GO:0016021//integral component of membrane	GO:0050661//NADP binding;GO:0004499//N,N-dimethylaniline monooxygenase activity;GO:0050660//flavin adenine dinucleotide binding;GO:0004497//monooxygenase activity	GO:0055114//oxidation-reduction process	K00485//dimethylaniline monooxygenase (N-oxide forming) [EC:1.14.13.8]	Has domain(s) with predicted oxidoreductase activity and role in oxidation-reduction process
AN9369		55.6177	480.178	3.10995	1.24288e-66	Up	1.17581e-68	NA	GO:0003824//catalytic activity	NA	K01637//isocitrate lyase [EC:4.1.3.1];K03417//methylisocitrate lyase [EC:4.1.3.30]	Has domain(s) with predicted catalytic activity
AN10533		1496.64	12751.6	3.09087	1.4789e-227	Up	1.8559e-230	NA	GO:0003824//catalytic activity	GO:0005992//trehalose biosynthetic process	K16055//trehalose 6-phosphate synthase/phosphatase [EC:2.4.1.15 3.1.3.12]	Putative trehalose-6-phosphate synthase; ortholog of <I>S. cerevisiae</I> Tps3p; expression upregulated after exposure to farnesol
AN10421		25.2681	215.183	3.09017	2.27883e-05	Up	4.17753e-06	NA	NA	NA	NA	Has domain(s) with predicted hydrolase activity
AN6820	hk-8-3	134.879	1112.57	3.04416	7.5142e-15	Up	5.82479e-16	GO:0005622//intracellular	GO:0000155//phosphorelay sensor kinase activity	NA	K19691//osomolarity two-component system, sensor histidine kinase NIK1 [EC:2.7.13.3];K20168//TBC1 domain family member 15	Putative histidine-containing phosphotransfer protein
AN4646		59.1406	485.711	3.03788	9.67866e-08	Up	1.32674e-08	NA	NA	NA	NA	Ortholog of <i>A. niger CBS 513.88</i> : An07g05420, <i>Aspergillus versicolor</i> : Aspve1_0042823, <i>Aspergillus niger ATCC 1015</i> : 39924-mRNA and <i>Aspergillus sydowii</i> : Aspsy1_0155641
AN4636		65.4131	534.157	3.02961	1.23038e-57	Up	1.48467e-59	GO:0016021//integral component of membrane	NA	NA	NA	Ortholog(s) have role in ascospore wall assembly and ascospore wall, prospore membrane localization
AN8339		450.516	3656.24	3.02071	5.9536e-238	Up	6.8967e-241	NA	NA	NA	K05747//Wiskott-Aldrich syndrome protein	Transcript induced by light in in developmentally competent mycelia
AN0483		4.64764	37.2652	3.00326	1.17594e-06	Up	1.82764e-07	NA	NA	NA	NA	Ortholog of <i>Neosartorya fischeri NRRL 181</i> : NFIA_058180, <i>Aspergillus versicolor</i> : Aspve1_0158177, <i>Aspergillus clavatus NRRL 1</i> : ACLA_085420 and <i>Aspergillus zonatus</i> : Aspzo1_0018005
AN8640	conF	65.663	520.848	2.98771	7.16472e-05	Up	1.42354e-05	GO:0005737//cytoplasm	NA	NA	K06699//proteasome activator subunit 4	Ortholog of N. crassa conF, light-induced transcript expressed during conidiation in N. crassa; double conF conJ deletion results in increased cellular glycerol or erythritol leading to delayed germination and desiccation resistance
AN3680		129.164	1007.97	2.96418	2.32304e-55	Up	3.005e-57	NA	NA	NA	NA	Ortholog of <i>A. fumigatus Af293</i> : Afu4g12500, <i>A. niger CBS 513.88</i> : An01g07980, <i>Aspergillus wentii</i> : Aspwe1_0033896 and <i>Aspergillus zonatus</i> : Aspzo1_0129782
AN9377		29.2331	227.228	2.95846	2.95582e-25	Up	1.20413e-26	NA	NA	NA	NA	Ortholog of <i>A. fumigatus Af293</i> : Afu3g02940, <i>A. niger CBS 513.88</i> : An01g00550, <i>A. oryzae RIB40</i> : AO090120000006, <i>Aspergillus wentii</i> : Aspwe1_0112345 and <i>Aspergillus sydowii</i> : Aspsy1_0163833
AN2640		5.54048	42.4215	2.93671	2.73537e-07	Up	3.95558e-08	NA	NA	NA	K20286//TATA element modulatory factor	Ortholog of <i>A. fumigatus Af293</i> : Afu5g14080, <i>A. niger CBS 513.88</i> : An12g05640, <i>Neosartorya fischeri NRRL 181</i> : NFIA_072900 and <i>Aspergillus versicolor</i> : Aspve1_0040725
AN9483		14.0925	106.906	2.92335	8.8517e-16	Up	6.48561e-17	GO:0016021//integral component of membrane	NA	NA	NA	Ortholog of <i>A. nidulans FGSC A4</i> : AN6861/phbB, <i>A. fumigatus Af293</i> : Afu3g00670, Afu5g13060, Afu8g01120 and <i>A. niger CBS 513.88</i> : An03g01130, An07g06330, An07g00905
AN5401		1.31123	9.82994	2.90626	0.000164453	Up	3.48623e-05	NA	NA	NA	NA	Ortholog of <i>A. fumigatus Af293</i> : Afu6g13860, <i>A. niger CBS 513.88</i> : An08g08500, <i>A. oryzae RIB40</i> : AO090103000362, <i>Aspergillus sydowii</i> : Aspsy1_0046494 and <i>Aspergillus terreus NIH2624</i> : ATET_03448
AN4421		7.23988	54.2615	2.90589	9.38528e-10	Up	1.04734e-10	NA	GO:0010181//FMN binding;GO:0016491//oxidoreductase activity	NA	K00467//lactate 2-monooxygenase [EC:1.13.12.4]	Has domain(s) with predicted catalytic activity, oxidoreductase activity
AN4113	hk-8-2	463.011	3436.65	2.89189	1.50541e-08	Up	1.87177e-09	GO:0005622//intracellular	GO:0000155//phosphorelay sensor kinase activity	NA	K20168//TBC1 domain family member 15;K11233//osomolarity two-component system, response regulator SSK1	Histidine kinase, histidine-containing phosphotransfer protein; expression upregulated after exposure to farnesol; palA-dependent expression independent of pH
AN9192		28.536	209.067	2.87311	2.30168e-23	Up	1.03985e-24	NA	NA	NA	NA	Ortholog of <i>A. fumigatus Af293</i> : Afu3g03910, <i>A. niger CBS 513.88</i> : An13g01790, <i>A. oryzae RIB40</i> : AO090038000138, <i>Neosartorya fischeri NRRL 181</i> : NFIA_006190 and <i>Aspergillus kawachii</i> : Aspka1_0177086
AN0400		24.3805	178.5	2.87212	7.04556e-11	Up	7.10065e-12	NA	NA	NA	NA	Ortholog of <i>A. fumigatus Af293</i> : Afu4g09610, <i>A. niger CBS 513.88</i> : An04g07500, <i>A. oryzae RIB40</i> : AO090003001281, <i>Neosartorya fischeri NRRL 181</i> : NFIA_106400 and <i>Aspergillus wentii</i> : Aspwe1_0022929
AN6277		869.422	6334.46	2.86509	7.8134e-194	Up	1.4331e-196	NA	NA	NA	K08158//MFS transporter, DHA1 family, multidrug resistance protein	Has domain(s) with predicted role in transmembrane transport and integral component of membrane localization
AN11456		1.33061	9.4905	2.83439	0.000260304	Up	5.72925e-05	NA	NA	NA	NA	Protein of unknown function
AN4911		425.642	3020.1	2.82688	4.451e-17	Up	2.95616e-18	GO:0016021//integral component of membrane	NA	NA	NA	Ortholog of <i>A. fumigatus Af293</i> : Afu3g10780, <i>A. niger CBS 513.88</i> : An02g06450, <i>Neosartorya fischeri NRRL 181</i> : NFIA_066470, <i>Aspergillus wentii</i> : Aspwe1_0362213 and <i>Aspergillus versicolor</i> : Aspve1_0127307
AN11001		283.827	2005.75	2.82106	8.16449e-38	Up	1.90733e-39	NA	GO:0016787//hydrolase activity	GO:0008152//metabolic process	K01293//Gly-Xaa carboxypeptidase [EC:3.4.17.4];K17759//NAD(P)H-hydrate epimerase [EC:5.1.99.6]	Protein of unknown function
AN8621		2.12354	15.0053	2.82092	0.000110457	Up	2.2776e-05	GO:0016021//integral component of membrane	NA	GO:0055085//transmembrane transport	K00135//succinate-semialdehyde dehydrogenase / glutarate-semialdehyde dehydrogenase [EC:1.2.1.16 1.2.1.79 1.2.1.20];K08157//MFS transporter, DHA1 family, multidrug resistance protein	Has domain(s) with predicted role in transmembrane transport and integral component of membrane localization
AN10060		720.732	5077.39	2.81655	2.6954e-166	Up	7.0255e-169	NA	NA	NA	K01196//glycogen debranching enzyme [EC:2.4.1.25 3.2.1.33]	Putative alpha-amylase; glycogen debranching enzyme
AN1278		437.763	3083.41	2.8163	1.9727e-238	Up	2.0948e-241	NA	NA	NA	K07575//PUA domain protein	Ortholog of <i>A. oryzae RIB40</i> : AO090038000459
AN9183	bglR	9.01371	63.4496	2.81542	5.31789e-10	Up	5.82663e-11	NA	GO:0008422//beta-glucosidase activity;GO:0004553//hydrolase activity, hydrolyzing O-glycosyl compounds	GO:1901657//glycosyl compound metabolic process;GO:0005975//carbohydrate metabolic process	K01188//beta-glucosidase [EC:3.2.1.21]	Putative beta-glucosidase with a predicted role in polysaccharide degradation
AN10847		1580.44	11037.4	2.80401	4.69906e-05	Up	9.06335e-06	GO:0016021//integral component of membrane	NA	NA	K00627//pyruvate dehydrogenase E2 component (dihydrolipoamide acetyltransferase) [EC:2.3.1.12];K20498//D-serine ammonia-lyase [EC:4.3.1.18];K08496//golgi SNAP receptor complex member 2	Protein of unknown function
AN3255		57.0153	391.726	2.78042	2.18688e-34	Up	5.72107e-36	GO:0005737//cytoplasm	GO:0004364//glutathione transferase activity	GO:0006749//glutathione metabolic process	K00799//glutathione S-transferase [EC:2.5.1.18]	Predicted glutathione peroxidase; predicted secondary metabolism gene cluster member
AN10260		362.625	2476.9	2.77198	2.5795e-198	Up	4.4822e-201	NA	GO:0003723//RNA binding	NA	K18738//heterogeneous nuclear rnp K-like protein	Intracellular, menadione stress-induced protein
AN5217	pilA	1388.45	9441.49	2.76554	0	Up	0	GO:0036286//eisosome filament;GO:0009898//cytoplasmic side of plasma membrane;GO:0032126//eisosome	GO:0008289//lipid binding	GO:0006469//negative regulation of protein kinase activity;GO:0008104//protein localization;GO:0090155//negative regulation of sphingolipid biosynthetic process;GO:0006897//endocytosis;GO:0070941//eisosome assembly	K06126//ubiquinone biosynthesis monooxygenase Coq6 [EC:1.14.13.-];K12666//oligosaccharyltransferase complex subunit alpha (ribophorin I)	Protein with similarity to sphingolipid long chain base-responsive protein Pil1; putative conserved eiosome component; expression upregulated after farnesol exposure; present at the conidial periphery and in punctate structures in mycelia
AN3848		107.902	731.377	2.76089	3.00381e-88	Up	1.9718e-90	NA	NA	NA	NA	Ortholog of <i>Aspergillus versicolor</i> : Aspve1_0041880 and <i>Aspergillus sydowii</i> : Aspsy1_0131746
AN5994		334.023	2240.63	2.74589	9.5739e-100	Up	4.7135e-102	GO:0005737//cytoplasm	GO:0005524//ATP binding;GO:0047453//ATP-dependent NAD(P)H-hydrate dehydratase activity;GO:0052855//ADP-dependent NAD(P)H-hydrate dehydratase activity	GO:0046496//nicotinamide nucleotide metabolic process	K17757//ATP-dependent NAD(P)H-hydrate dehydratase [EC:4.2.1.93]	Ortholog(s) have ATP-dependent NAD(P)H-hydrate dehydratase activity and role in nicotinamide nucleotide metabolic process
AN8032		404.837	2688.19	2.73122	1.501e-106	Up	6.3754e-109	NA	NA	NA	K00067//dTDP-4-dehydrorhamnose reductase [EC:1.1.1.133];K06210//nicotinamide mononucleotide adenylyltransferase [EC:2.7.7.1 2.7.7.18];K00789//S-adenosylmethionine synthetase [EC:2.5.1.6]	Putative C-3 sterol dehydrogenase; expression upregulated after exposure to farnesol
AN7850		3.87449	25.6114	2.72471	1.53511e-05	Up	2.7445e-06	NA	NA	NA	NA	Ortholog of <i>A. fumigatus Af293</i> : Afu4g14030, <i>A. oryzae RIB40</i> : AO090001000391, <i>Neosartorya fischeri NRRL 181</i> : NFIA_102290, <i>Aspergillus wentii</i> : Aspwe1_0046564 and <i>Aspergillus terreus NIH2624</i> : ATET_02187
AN7904		11.7298	76.561	2.70643	2.04293e-08	Up	2.5835e-09	NA	NA	NA	NA	Has domain(s) with predicted methyltransferase activity and role in metabolic process
AN9103	aifA	653.935	4263.4	2.70479	1.2593e-244	Up	1.2156e-247	NA	GO:0051537//2 iron, 2 sulfur cluster binding;GO:0050660//flavin adenine dinucleotide binding;GO:0016491//oxidoreductase activity	NA	K17877//nitrite reductase (NAD(P)H) [EC:1.7.1.4]	Putative apoptosis-inducing factor (AIF)-like mitochondrial oxidoreductase; mutants display decreased survival in the presence of farnesol or menadione, decreased electron transport; expression upregulated after exposure to farnesol
AN5159		51.0758	332.966	2.70466	3.63543e-28	Up	1.26691e-29	NA	GO:0003847//1-alkyl-2-acetylglycerophosphocholine esterase activity	GO:0016042//lipid catabolic process	K01062//platelet-activating factor acetylhydrolase [EC:3.1.1.47]	Ortholog(s) have 1-alkyl-2-acetylglycerophosphocholine esterase activity and role in cellular response to oxidative stress, phospholipid catabolic process
AN10506		9.8978	64.0955	2.69504	9.61331e-08	Up	1.31685e-08	NA	NA	NA	K22248//alpha,alpha-trehalose phosphorylase (configuration-retaining) [EC:2.4.1.231]	Ortholog of <i>A. fumigatus Af293</i> : Afu5g14780, <i>A. niger CBS 513.88</i> : An18g01640, <i>A. oryzae RIB40</i> : AO090103000417, <i>Aspergillus versicolor</i> : Aspve1_0173600 and <i>Aspergillus niger ATCC 1015</i> : 42671-mRNA
AN10135		78.8107	505.046	2.67995	4.14732e-57	Up	5.1246e-59	NA	NA	GO:0015031//protein transport	NA	Has domain(s) with predicted role in endosome transport via multivesicular body sorting pathway and ESCRT I complex localization
AN5332		18.9687	118.606	2.64449	2.55695e-16	Up	1.78955e-17	NA	NA	NA	K02021//putative ABC transport system ATP-binding protein	Ortholog(s) have intracellular localization
AN8018		356.495	2225.1	2.64192	0.000297881	Up	6.62532e-05	GO:0016021//integral component of membrane	NA	GO:0055085//transmembrane transport	NA	Transcript induced by light in in developmentally competent mycelia
AN4809	gtaA	35.5202	220.53	2.63426	1.91385e-08	Up	2.41287e-09	NA	NA	NA	NA	Putative glutaminase A with a predicted role in glutamate and glutamine metabolism
AN12426		93.3334	573.719	2.61988	4.31508e-44	Up	8.16446e-46	GO:0016021//integral component of membrane	NA	NA	NA	Has domain(s) with predicted integral component of membrane localization
AN2638	hxkB	2.74471	16.6475	2.60058	0.000194111	Up	4.16179e-05	GO:0005623//cell	GO:0005524//ATP binding;GO:0004396//hexokinase activity;GO:0005536//glucose binding	GO:0001678//cellular glucose homeostasis;GO:0006096//glycolytic process	K00844//hexokinase [EC:2.7.1.1]	Putative hexokinase with a predicted role in carbohydrate metabolism
AN6004		1305.8	7919.89	2.60054	2.02329e-23	Up	9.10176e-25	NA	GO:0003723//RNA binding	NA	NA	Protein with an RNA recognition motif; protein expressed at increased levels in a hapX mutant versus wild-type; expression upregulated after exposure to farnesol
AN10628	SpoC1-C1C	4.16868	25.1267	2.59156	0.000109078	Up	2.24706e-05	NA	NA	NA	NA	Conidium-specific RNA of unknown function; member of the SpoC1 gene cluster
AN10820		3.47681	20.7922	2.58021	9.46475e-05	Up	1.92237e-05	GO:0016021//integral component of membrane	GO:0016747//transferase activity, transferring acyl groups other than amino-acyl groups	NA	K10436//microtubule-associated protein, RP/EB family	Has domain(s) with predicted carbohydrate binding, catalytic activity and role in carbohydrate catabolic process
AN8641		2003.22	11740.4	2.55109	0.000465768	Up	0.000107596	NA	NA	NA	NA	Transcript induced by light in in developmentally competent mycelia
AN9184		79.2269	463.465	2.5484	0.000110457	Up	2.2769e-05	GO:0016021//integral component of membrane	GO:0005355//glucose transmembrane transporter activity;GO:0005351//sugar:proton symporter activity	GO:0035428//hexose transmembrane transport;GO:0046323//glucose import	K08139//MFS transporter, SP family, sugar:H+ symporter	Ortholog(s) have plasma membrane localization
AN6367		190.719	1100.68	2.52888	2.86296e-93	Up	1.57533e-95	NA	GO:0016307//phosphatidylinositol phosphate kinase activity;GO:0005524//ATP binding	NA	K08870//twinfilin	Has domain(s) with predicted phosphatidylinositol phosphate kinase activity and role in phosphatidylinositol metabolic process
AN3315		8.03168	46.2878	2.52686	6.90962e-07	Up	1.05188e-07	NA	NA	NA	K01673//carbonic anhydrase [EC:4.2.1.1]	Protein of unknown function
AN8503		241.285	1386.12	2.52224	3.50184e-84	Up	2.46775e-86	NA	NA	NA	NA	Ortholog of <i>A. niger CBS 513.88</i> : An13g03080, <i>Aspergillus wentii</i> : Aspwe1_0177501, <i>Aspergillus versicolor</i> : Aspve1_0046851 and <i>Aspergillus sydowii</i> : Aspsy1_0159981
AN1803		5.38951	30.8659	2.51779	3.24518e-05	Up	6.08686e-06	NA	NA	NA	K06237//collagen, type IV, alpha;K11095//U1 small nuclear ribonucleoprotein C	Protein of unknown function
AN6704		17.5017	100.122	2.51619	8.63138e-12	Up	8.10728e-13	NA	NA	NA	NA	Protein of unknown function
AN10379		118.14	673.982	2.51222	1.68472e-77	Up	1.30106e-79	NA	GO:0004364//glutathione transferase activity;GO:0008237//metallopeptidase activity;GO:0008270//zinc ion binding	NA	K06974//archaemetzincin [EC:3.4.-.-];K07393//glutathionyl-hydroquinone reductase [EC:1.8.5.7]	Has domain(s) with predicted glutathione transferase activity
AN6953		16.5903	93.6177	2.49644	4.54176e-05	Up	8.74242e-06	NA	NA	NA	NA	Ortholog of <i>A. nidulans FGSC A4</i> : AN8618, <i>Aspergillus wentii</i> : Aspwe1_0023054, <i>Aspergillus versicolor</i> : Aspve1_0063482, Aspve1_0137255 and <i>Aspergillus clavatus NRRL 1</i> : ACLA_066490
AN3480		49.9624	281.26	2.49299	4.48657e-30	Up	1.44225e-31	NA	NA	NA	NA	Ortholog of <i>A. niger CBS 513.88</i> : An11g08860, <i>Neosartorya fischeri NRRL 181</i> : NFIA_008010, <i>Aspergillus niger ATCC 1015</i> : 48080-mRNA and <i>Aspergillus sydowii</i> : Aspsy1_0166071
AN6933	maeB	74.7044	418.186	2.48488	0.000202204	Up	4.35678e-05	GO:0005739//mitochondrion	GO:0004471//malate dehydrogenase (decarboxylating) (NAD+) activity;GO:0046872//metal ion binding;GO:0051287//NAD binding	GO:0006090//pyruvate metabolic process;GO:0006108//malate metabolic process	K00027//malate dehydrogenase (oxaloacetate-decarboxylating) [EC:1.1.1.38]	Putative malate dehydrogenase with a predicted role in oxidation of malate to pyruvate; transcript is induced by nitrate
AN7518		2.79254	15.5878	2.48077	0.000538905	Up	0.000126208	GO:0016021//integral component of membrane;GO:0005886//plasma membrane	GO:0000293//ferric-chelate reductase activity;GO:0016491//oxidoreductase activity	GO:0006879//cellular iron ion homeostasis;GO:0006826//iron ion transport;GO:0015677//copper ion import	NA	Has domain(s) with predicted oxidoreductase activity and role in oxidation-reduction process
AN12333		7.09953	39.4893	2.47567	0.000486791	Up	0.000113016	GO:0016021//integral component of membrane	NA	GO:0055085//transmembrane transport	K22134//MFS transporter, DHA2 family, glioxin efflux transporter;K14708//solute carrier family 26 (sodium-independent sulfate anion transporter), member 11	Protein of unknown function
AN5015	conJ	5.97293	32.9089	2.46197	0.000842104	Up	0.000207376	GO:0005737//cytoplasm	NA	NA	NA	Putative conidiation gene; transcript induced by light in in developmentally competent mycelia; double conF and conJ deletion results in increased cellular glycerol or erythritol leading to delayed germination and desiccation resistance
AN2835		9.65814	53.1379	2.45992	6.9795e-09	Up	8.44897e-10	GO:0016020//membrane	GO:0003885//D-arabinono-1,4-lactone oxidase activity;GO:0050660//flavin adenine dinucleotide binding	NA	K00107//D-arabinono-1,4-lactone oxidase [EC:1.1.3.37]	Has domain(s) with predicted D-arabinono-1,4-lactone oxidase activity, FAD binding, UDP-N-acetylmuramate dehydrogenase activity, flavin adenine dinucleotide binding, oxidoreductase activity, acting on CH-OH group of donors activity
AN1607		232.303	1270.44	2.45125	7.16472e-05	Up	1.42409e-05	GO:0043231//intracellular membrane-bounded organelle	GO:0015020//glucuronosyltransferase activity;GO:0016758//transferase activity, transferring hexosyl groups	GO:0030259//lipid glycosylation;GO:0005975//carbohydrate metabolic process	K01870//isoleucyl-tRNA synthetase [EC:6.1.1.5];K05989//alpha-L-rhamnosidase [EC:3.2.1.40];K05841//sterol 3beta-glucosyltransferase [EC:2.4.1.173]	Has domain(s) with predicted transferase activity, transferring hexosyl groups activity and role in carbohydrate metabolic process, lipid glycosylation, metabolic process
AN5034		26.4514	143.184	2.43645	5.72169e-07	Up	8.63307e-08	NA	NA	NA	NA	Ortholog of <i>A. niger CBS 513.88</i> : An08g08680, <i>Aspergillus wentii</i> : Aspwe1_0042624, Aspwe1_0046716, <i>Aspergillus versicolor</i> : Aspve1_0127134, Aspve1_0879797 and <i>Aspergillus niger ATCC 1015</i> : 38042-mRNA
AN7855		10.1134	54.0737	2.41865	3.39373e-06	Up	5.57923e-07	GO:0005835//fatty acid synthase complex	GO:0004318//enoyl-[acyl-carrier-protein] reductase (NADH) activity;GO:0004314//[acyl-carrier-protein] S-malonyltransferase activity	GO:0008152//metabolic process;GO:0042759//long-chain fatty acid biosynthetic process;GO:0006633//fatty acid biosynthetic process	K00668//fatty acid synthase subunit beta, fungi type [EC:2.3.1.86]	Has domain(s) with predicted oxidoreductase activity, transferase activity and role in metabolic process
AN6273		51.1329	272.118	2.41191	1.94349e-09	Up	2.24198e-10	GO:0005576//extracellular region	NA	NA	NA	Ortholog(s) have intracellular localization
AN9191		73.2766	389.428	2.40993	6.7271e-16	Up	4.88996e-17	NA	GO:0016705//oxidoreductase activity, acting on paired donors, with incorporation or reduction of molecular oxygen	NA	K04091//alkanesulfonate monooxygenase [EC:1.14.14.5]	Ortholog(s) have intracellular localization
AN10507	hsp20	209.051	1107.14	2.40491	0.000935883	Up	0.00023318	NA	GO:0016491//oxidoreductase activity	NA	K22248//alpha,alpha-trehalose phosphorylase (configuration-retaining) [EC:2.4.1.231];K13993//HSP20 family protein	Ortholog(s) have identical protein binding, mRNA binding, unfolded protein binding activity and role in cellular response to heat, cellular response to misfolded protein, cellular response to unfolded protein, protein folding
AN7683	nce102	634.139	3356.28	2.40399	0.000902322	Up	0.000224034	GO:0045121//membrane raft;GO:0016021//integral component of membrane;GO:0032126//eisosome;GO:0005886//plasma membrane	NA	GO:0090155//negative regulation of sphingolipid biosynthetic process;GO:0070941//eisosome assembly	NA	Eisosomal protein involved in eisosome stability; negatively regulates sphingolipid biosynthesis; ortholog of <I>S. cerevisiae</I> Nce102p
AN8147		17.5534	92.5945	2.39918	4.495e-10	Up	4.88162e-11	GO:0016021//integral component of membrane	NA	NA	NA	Ortholog of <i>A. nidulans FGSC A4</i> : AN1625, <i>A. fumigatus Af293</i> : Afu3g01080, Afu3g12760, <i>A. niger CBS 513.88</i> : An02g08740 and <i>A. oryzae RIB40</i> : AO090012000846, AO090023000643
AN11938		15.0064	79.0818	2.39777	0.000111144	Up	2.2939e-05	NA	NA	NA	NA	Protein of unknown function
AN11624		2.80702	14.7009	2.38879	0.00102815	Up	0.000258749	NA	NA	NA	NA	Protein of unknown function; transcript repressed by nitrate
AN1651		4.82804	25.1907	2.38338	0.000674571	Up	0.000161821	GO:0016021//integral component of membrane	NA	NA	NA	Ortholog of <i>A. nidulans FGSC A4</i> : AN8144, <i>A. fumigatus Af293</i> : Afu5g14600, Afu6g00460, Afu6g13950, <i>A. niger CBS 513.88</i> : An11g02490, An01g11420 and <i>A. oryzae RIB40</i> : AO090001000384, AO090011000740
AN12149		176.312	911.361	2.36989	1.0338e-60	Up	1.06784e-62	NA	NA	NA	NA	Ortholog of <i>Aspergillus glaucus</i> : Aspgl1_0039633, <i>Aspergillus wentii</i> : Aspwe1_0187295, <i>Aspergillus versicolor</i> : Aspve1_0046062 and <i>Aspergillus sydowii</i> : Aspsy1_0048834
AN3475		8.33936	42.2932	2.34242	6.85172e-06	Up	1.17337e-06	NA	GO:0003824//catalytic activity	NA	NA	Protein of unknown function
AN3361	nopA	3492.89	17571.5	2.33075	0.00129349	Up	0.000332769	GO:0016021//integral component of membrane	GO:0005216//ion channel activity	NA	K01870//isoleucyl-tRNA synthetase [EC:6.1.1.5]	Bacterial rhodopsin family G-protein coupled receptor-like protein
AN10303		155.963	780.937	2.324	2.49217e-50	Up	3.80117e-52	GO:0016021//integral component of membrane	GO:0046872//metal ion binding	NA	K13704//abhydrolase domain-containing protein 12 [EC:3.1.1.23];K13354//solute carrier family 25 (peroxisomal adenine nucleotide transporter), member 17	Ortholog of <i>A. fumigatus Af293</i> : Afu2g13870, <i>A. niger CBS 513.88</i> : An02g05230, <i>A. oryzae RIB40</i> : AO090026000190, <i>Neosartorya fischeri NRRL 181</i> : NFIA_089040 and <i>Aspergillus wentii</i> : Aspwe1_0032169
AN3630		195.362	973.858	2.31756	1.377e-88	Up	8.77326e-91	NA	NA	NA	K01230//mannosyl-oligosaccharide alpha-1,2-mannosidase [EC:3.2.1.113]	Ortholog of <i>A. fumigatus Af293</i> : Afu5g01370, <i>Neosartorya fischeri NRRL 181</i> : NFIA_040730, <i>Aspergillus versicolor</i> : Aspve1_0032027 and <i>Aspergillus fumigatus A1163</i> : AFUB_049880
AN11985		934.014	4634.88	2.31102	0.00190233	Up	0.000505929	NA	NA	GO:0008299//isoprenoid biosynthetic process	K22211//D-lactate dehydratase [EC:4.2.1.130]	Ortholog of <i>A. fumigatus Af293</i> : Afu3g01210, <i>A. niger CBS 513.88</i> : An01g10950, <i>A. oryzae RIB40</i> : AO090026000081, <i>Aspergillus wentii</i> : Aspwe1_0103451 and <i>Aspergillus terreus NIH2624</i> : ATET_07760
AN11977		1833.08	9021.26	2.29906	2.97233e-19	Up	1.76463e-20	GO:0016021//integral component of membrane	NA	NA	K05747//Wiskott-Aldrich syndrome protein;K01183//chitinase [EC:3.2.1.14]	Protein of unknown function
AN0768		112.053	551.304	2.29867	3.08243e-22	Up	1.49078e-23	GO:0000329//fungal-type vacuole membrane;GO:0005615//extracellular space;GO:0005576//extracellular region	NA	GO:0016236//macroautophagy	K05747//Wiskott-Aldrich syndrome protein	Ortholog of <i>A. fumigatus Af293</i> : Afu1g14300, <i>A. oryzae RIB40</i> : AO090011000381, <i>Neosartorya fischeri NRRL 181</i> : NFIA_011110 and <i>Aspergillus versicolor</i> : Aspve1_0067752
AN3555		695.726	3422.08	2.29828	0.00234332	Up	0.000637238	NA	NA	GO:0097308//cellular response to farnesol;GO:0034605//cellular response to heat	K13993//HSP20 family protein	Small heat-shock protein; Hsp30p ortholog/paralog; expression upregulated after exposure to farnesol; palA-dependent expression independent of pH
AN5942		15.7643	77.4448	2.2965	1.40707e-07	Up	1.97226e-08	GO:0005576//extracellular region	NA	NA	NA	Ortholog of <i>Aspergillus versicolor</i> : Aspve1_0148858 and <i>Aspergillus sydowii</i> : Aspsy1_0029071
AN8483		6.05602	29.6858	2.29333	4.05999e-05	Up	7.72883e-06	GO:0016021//integral component of membrane	NA	NA	NA	Ortholog of <i>A. niger CBS 513.88</i> : An13g02730, <i>Neosartorya fischeri NRRL 181</i> : NFIA_001870, <i>Aspergillus wentii</i> : Aspwe1_0175506 and <i>Aspergillus versicolor</i> : Aspve1_0088786
AN7033		535.958	2623.22	2.29115	4.267e-06	Up	7.10548e-07	GO:0016021//integral component of membrane	NA	NA	NA	Ortholog of <i>A. fumigatus Af293</i> : Afu4g04190, <i>A. niger CBS 513.88</i> : An14g00640, <i>A. oryzae RIB40</i> : AO090206000078, <i>Aspergillus wentii</i> : Aspwe1_0174608 and <i>Aspergillus sydowii</i> : Aspsy1_0427823
AN3952		31.7128	154.926	2.28845	5.37636e-09	Up	6.43565e-10	GO:0016021//integral component of membrane;GO:0005886//plasma membrane	GO:0005524//ATP binding;GO:0042626//ATPase activity, coupled to transmembrane movement of substances	NA	K08712//ATP-binding cassette, subfamily G (WHITE), member 2, SNQ2	Has domain(s) with predicted ATP binding, ATPase activity, ATPase-coupled transmembrane transporter activity, nucleoside-triphosphatase activity, nucleotide binding activity and role in transmembrane transport
AN12100		46.5152	226.07	2.281	2.0457e-18	Up	1.27177e-19	NA	GO:0010181//FMN binding;GO:0016491//oxidoreductase activity	NA	K00065//2-dehydro-3-deoxy-D-gluconate 5-dehydrogenase [EC:1.1.1.127]	Has domain(s) with predicted oxidoreductase activity and role in metabolic process
AN8587		1.91185	9.20921	2.2681	0.00342782	Up	0.000971531	NA	GO:0010181//FMN binding;GO:0004497//monooxygenase activity;GO:0016491//oxidoreductase activity	NA	K00467//lactate 2-monooxygenase [EC:1.13.12.4]	Has domain(s) with predicted catalytic activity, oxidoreductase activity
AN7892		760.944	3664.78	2.26787	0.00311044	Up	0.000872569	NA	NA	GO:0097308//cellular response to farnesol;GO:0034605//cellular response to heat	K22248//alpha,alpha-trehalose phosphorylase (configuration-retaining) [EC:2.4.1.231];K13993//HSP20 family protein	Small heat-shock protein; molecular chaperone; expression upregulated after exposure to farnesol
AN8058		19.6332	94.1649	2.2619	1.04214e-10	Up	1.06638e-11	NA	GO:0030151//molybdenum ion binding;GO:0016491//oxidoreductase activity	GO:0042128//nitrate assimilation	K00387//sulfite oxidase [EC:1.8.3.1]	Has domain(s) with predicted electron transfer activity, metal ion binding, molybdenum ion binding, oxidoreductase activity and role in nitrate assimilation, oxidation-reduction process
AN1654		38.6669	182.905	2.24192	1.73925e-12	Up	1.54801e-13	NA	NA	NA	NA	Ortholog of <i>A. fumigatus Af293</i> : Afu4g08750, <i>A. niger CBS 513.88</i> : An04g03610, <i>Aspergillus wentii</i> : Aspwe1_0034423 and <i>Aspergillus sydowii</i> : Aspsy1_0084030
AN2801		254.226	1201.69	2.24088	5.27164e-88	Up	3.51137e-90	NA	GO:0016491//oxidoreductase activity	NA	K18107//L-glyceraldehyde reductase [EC:1.1.1.372];K19654//2-dehydropantolactone reductase [EC:1.1.1.358];K00002//alcohol dehydrogenase (NADP+) [EC:1.1.1.2];K18097//glycerol 2-dehydrogenase (NADP+) [EC:1.1.1.156]	Has domain(s) with predicted oxidoreductase activity and role in oxidation-reduction process
AN0950		25.7208	121.232	2.23677	0.000103011	Up	2.10416e-05	NA	NA	NA	NA	Ortholog of <i>Aspergillus versicolor</i> : Aspve1_0036555 and <i>Aspergillus sydowii</i> : Aspsy1_0038433
AN2817		1.21285	5.70053	2.2327	0.00571011	Up	0.00173249	NA	NA	NA	NA	Protein of unknown function
AN10974		150.02	704.811	2.23209	6.81373e-28	Up	2.40082e-29	NA	NA	NA	K20246//L-histidine Nalpha-methyltransferase / hercynylcysteine S-oxide synthase [EC:2.1.1.44 1.14.99.51]	Has domain(s) with predicted methyltransferase activity
AN9032		224.106	1050.86	2.22932	0.000184165	Up	3.93434e-05	NA	NA	NA	K21293//cytochrome P450 family 619	Ortholog of <i>A. nidulans FGSC A4</i> : AN10883, <i>A. fumigatus Af293</i> : Afu7g06950, Afu8g02470, <i>A. niger CBS 513.88</i> : An03g06330, An03g00350, An05g02580 and <i>A. oryzae RIB40</i> : AO090010000660
AN8754		59.9495	280.385	2.22559	3.36043e-19	Up	2.00477e-20	NA	GO:0005524//ATP binding;GO:0042803//protein homodimerization activity;GO:0004066//asparagine synthase (glutamine-hydrolyzing) activity	GO:0006541//glutamine metabolic process;GO:0006529//asparagine biosynthetic process	K01953//asparagine synthase (glutamine-hydrolysing) [EC:6.3.5.4]	Putative asparagine synthase with a predicted role in asparagine metabolism
AN5564		4181.61	19509.2	2.22202	1.9477e-139	Up	6.3928e-142	GO:0005622//intracellular;GO:0005739//mitochondrion	GO:0016787//hydrolase activity	GO:0097308//cellular response to farnesol;GO:0046474//glycerophospholipid biosynthetic process	K01876//aspartyl-tRNA synthetase [EC:6.1.1.12];K19851//flocculation protein FLO11;K01183//chitinase [EC:3.2.1.14]	Putative phosphatidyl synthase; intracellular, menadione stress-induced protein; transcript and protein upregulated after exposure to farnesol
AN1917	dicB	74.2304	346.312	2.22199	2.02043e-24	Up	8.56231e-26	GO:0005743//mitochondrial inner membrane;GO:0016021//integral component of membrane	GO:0015367//oxoglutarate:malate antiporter activity	GO:0055085//transmembrane transport;GO:0006839//mitochondrial transport	K15104//solute carrier family 25 (mitochondrial oxoglutarate transporter), member 11	Putative mitochondrial dicarboxylate-tricarboxylate carrier
AN5563	gldB	4157.57	19317.5	2.21609	7.872e-216	Up	1.0639e-218	GO:0005576//extracellular region	GO:0016491//oxidoreductase activity	NA	K18107//L-glyceraldehyde reductase [EC:1.1.1.372];K18097//glycerol 2-dehydrogenase (NADP+) [EC:1.1.1.156]	Putative dehydrogenase with a predicted role in carbohydrate metabolism; NADP+-dependent glycerol dehydrogenase; required for osmotolerance; transcript downregulated by growth in glycerol; expression upregulated after exposure to farnesol
AN10996		370.515	1717.89	2.21304	3.70849e-46	Up	6.62295e-48	NA	NA	NA	K20246//L-histidine Nalpha-methyltransferase / hercynylcysteine S-oxide synthase [EC:2.1.1.44 1.14.99.51]	Ortholog(s) have hercynylcysteine sulfoxide synthase, hercynylselenocysteine synthase, histidine N-methyltransferase activity
AN0898		370.217	1708.44	2.20623	5.4414e-106	Up	2.3638e-108	NA	NA	NA	NA	Has domain(s) with predicted carbon-sulfur lyase activity and role in metabolic process
AN10419		7.14547	32.7561	2.19666	0.00106358	Up	0.000268693	NA	NA	NA	K19356//lytic cellulose monooxygenase (C1-hydroxylating) [EC:1.14.99.54]	Putative beta-1,4-endoglucanase
AN0314		1351.68	6111.13	2.17669	2.66163e-81	Up	1.95274e-83	GO:0005737//cytoplasm	GO:0005524//ATP binding;GO:0004815//aspartate-tRNA ligase activity	GO:0006422//aspartyl-tRNA aminoacylation	K01876//aspartyl-tRNA synthetase [EC:6.1.1.12]	Putative aspartyl-tRNA synthetase with a predicted role in tRNA aminoacylation; expression upregulated after exposure to farnesol
AN2025		2.49622	11.2825	2.17627	0.00289119	Up	0.000805496	GO:0005634//nucleus	GO:0043565//sequence-specific DNA binding;GO:0003700//DNA binding transcription factor activity	GO:0006351//transcription, DNA-templated	K19851//flocculation protein FLO11	Putative transcription factor; predicted role in secondary metabolite production
AN5844	cffA	54.5127	246.258	2.17551	0.0017501	Up	0.000462402	NA	NA	NA	K06699//proteasome activator subunit 4	Ortholog of N. crassa conF, light-induced transcript expressed during conidiation in N. crassa; 1 of 2 A. nidulans conF orthologs; consitutively expressed in A. nidulans
AN10646		150.796	675.595	2.16356	1.90986e-20	Up	1.0638e-21	NA	NA	NA	K00921//1-phosphatidylinositol-3-phosphate 5-kinase [EC:2.7.1.150];K15564//CTD kinase subunit beta	Has domain(s) with predicted transferase activity, transferring phosphorus-containing groups activity
AN2530	hsp30	1879.94	8386.42	2.15737	0.00387292	Up	0.00111338	NA	NA	GO:0097308//cellular response to farnesol;GO:0034605//cellular response to heat	K13993//HSP20 family protein	Heat shock protein 30; expression and protein levels upregulated after exposure to farnesol
AN2977		2062.27	9171.35	2.1529	3.28203e-09	Up	3.84947e-10	GO:0016021//integral component of membrane	NA	GO:0006810//transport	K15102//solute carrier family 25 (mitochondrial phosphate transporter), member 3	Putative transporter with a predicted role in small molecule transport; putative mitochondrial phosphate carrier protein; expression upregulated after exposure to farnesol
AN6183		153.108	679.589	2.15011	1.17615e-41	Up	2.39568e-43	NA	NA	NA	NA	Putative F-box protein
AN2035	pkhB	4.59327	20.3685	2.14875	0.00277893	Up	0.000771522	NA	GO:0031177//phosphopantetheine binding;GO:0016491//oxidoreductase activity	NA	K15384//aspyridone synthetase, hybrid polyketide synthase / nonribosomal peptide synthetase;K15419//emericellamide biosynthesis, highly reducing iterative type I polyketide synthase	Putative polyketide synthase; involved in secondary metabolite production
AN0493		51.5031	228.167	2.14736	1.62688e-20	Up	8.96757e-22	NA	NA	NA	NA	PalA-dependent expression independent of pH
AN6337		471.736	2086.06	2.14473	2.31229e-33	Up	6.33933e-35	GO:0000324//fungal-type vacuole	GO:0004866//endopeptidase inhibitor activity	GO:0010951//negative regulation of endopeptidase activity;GO:0042144//vacuole fusion, non-autophagic	NA	Ortholog(s) have intracellular localization
AN4901		392.372	1734.06	2.14386	1.53283e-84	Up	1.06539e-86	NA	NA	NA	NA	Putative glutaminase A with a predicted role in glutamate and glutamine metabolism
AN10177		8.29005	36.5213	2.13928	8.7873e-05	Up	1.77544e-05	NA	NA	NA	NA	Protein of unknown function
AN7138		527.33	2308.97	2.13047	2.43109e-06	Up	3.90749e-07	GO:0016021//integral component of membrane	NA	GO:0055085//transmembrane transport	NA	Has domain(s) with predicted role in transmembrane transport and integral component of membrane localization
AN3829		764	3342.62	2.12933	3.2901e-102	Up	1.5245e-104	NA	NA	NA	K00135//succinate-semialdehyde dehydrogenase / glutarate-semialdehyde dehydrogenase [EC:1.2.1.16 1.2.1.79 1.2.1.20]	Putative succinate-semialdehyde dehydrogenase [NAD(P)+] with a predicted role in 4-aminobutyrate (GABA) shunt
AN1715		56.4203	246.283	2.12603	1.48399e-23	Up	6.56115e-25	NA	GO:0008270//zinc ion binding;GO:0004476//mannose-6-phosphate isomerase activity	GO:0005975//carbohydrate metabolic process;GO:0009298//GDP-mannose biosynthetic process	K01809//mannose-6-phosphate isomerase [EC:5.3.1.8]	Putative mannose-6-phosphate isomerase with a predicted role in mannose/mannitol, fructose, and sorbose/sorbitol metabolism
AN2004		94.8585	413.549	2.12421	6.81714e-18	Up	4.32364e-19	NA	NA	NA	NA	Protein of unknown function
AN6849		111.366	483.154	2.11718	3.43229e-35	Up	8.71409e-37	NA	GO:0003677//DNA binding;GO:0003700//DNA binding transcription factor activity	NA	K04450//cyclic AMP-dependent transcription factor ATF-2;K09051//ATF/CREB family transcription factor	Ortholog(s) have role in cellular response to heat, cellular response to hydrogen peroxide
AN5228		71.7617	311.073	2.11597	0.000684466	Up	0.000164526	NA	GO:0010181//FMN binding;GO:0016491//oxidoreductase activity	NA	K00354//NADPH2 dehydrogenase [EC:1.6.99.1]	Putative NADH:flavin oxidoreductase/NADH oxidase; intracellular, menadione stress-induced protein
AN5781		1359.85	5880.54	2.1125	0.00436764	Up	0.0012788	NA	NA	NA	K13993//HSP20 family protein	Putative 30 kilodalton heat shock protein; transcript levels increase during the unfolded-protein response (UPR); palA-dependent expression independent of pH
AN7500	ndeA	667.569	2884.59	2.11138	8.64497e-29	Up	2.94591e-30	NA	GO:0005509//calcium ion binding;GO:0016491//oxidoreductase activity	NA	K03885//NADH dehydrogenase [EC:1.6.99.3]	Putative NADH dehydrogenase (ubiquinone) with a predicted role in energy metabolism; expression upregulated after exposure to farnesol
AN4256		2.22848	9.62207	2.11029	0.00603492	Up	0.00183978	NA	NA	NA	NA	Ortholog of <i>A. fumigatus Af293</i> : Afu7g04030, <i>A. oryzae RIB40</i> : AO090012000139, <i>Neosartorya fischeri NRRL 181</i> : NFIA_099750 and <i>Aspergillus versicolor</i> : Aspve1_0055292
AN8642		37.0515	159.769	2.10838	0.00614002	Up	0.00187952	NA	GO:0016491//oxidoreductase activity	NA	K00010//myo-inositol 2-dehydrogenase / D-chiro-inositol 1-dehydrogenase [EC:1.1.1.18 1.1.1.369]	Has domain(s) with predicted oxidoreductase activity
AN8037		39.8735	171.09	2.10126	8.38646e-06	Up	1.44753e-06	NA	NA	NA	K18637//axial budding pattern protein 2;K19898//alpha-agglutinin	Protein of unknown function
AN7805	stcV	27.3965	116.977	2.09416	1.76588e-05	Up	3.18946e-06	NA	GO:0016491//oxidoreductase activity	GO:0045461//sterigmatocystin biosynthetic process	K15303//aflatoxin B1 aldehyde reductase;K17647//versiconal hemiacetal acetate reductase [EC:1.1.1.353]	Putative norsolorinic acid reductase with a predicted role in sterigmatocystin/aflatoxin biosynthesis; member of the sterigmatocystin biosynthesis gene cluster
AN5357		5413.6	23041.4	2.08957	2.7709e-166	Up	7.4896e-169	NA	NA	NA	K19849//signaling mucin MSB2	Predicted glycosylphosphatidylinositol (GPI)-anchored protein
AN9154		1.89274	7.98813	2.07738	0.0089157	Up	0.00285313	NA	NA	NA	K02995//small subunit ribosomal protein S8e	Protein of unknown function
AN6319		42.1187	175.91	2.06231	7.94175e-05	Up	1.59157e-05	GO:0016021//integral component of membrane	NA	NA	NA	Ortholog of <i>A. nidulans FGSC A4</i> : AN0638, <i>A. fumigatus Af293</i> : Afu1g16870, <i>A. oryzae RIB40</i> : AO090005000988, <i>Aspergillus wentii</i> : Aspwe1_0038696 and <i>Aspergillus sydowii</i> : Aspsy1_0129541, Aspsy1_0995740
AN7335		638.21	2659.99	2.05932	2.38219e-35	Up	6.00203e-37	NA	NA	NA	NA	Ortholog of <i>A. fumigatus Af293</i> : Afu2g16510, <i>A. niger CBS 513.88</i> : An15g06990, <i>A. oryzae RIB40</i> : AO090102000205, <i>Aspergillus wentii</i> : Aspwe1_0460265 and <i>Aspergillus sydowii</i> : Aspsy1_0169307
AN5556		38.0444	158.33	2.05718	0.00742093	Up	0.00232106	NA	GO:0016491//oxidoreductase activity	NA	K16066//3-hydroxy acid dehydrogenase / malonic semialdehyde reductase [EC:1.1.1.381 1.1.1.-];K10251//17beta-estradiol 17-dehydrogenase / very-long-chain 3-oxoacyl-CoA reductase [EC:1.1.1.62 1.1.1.330]	Has domain(s) with predicted oxidoreductase activity and role in metabolic process
AN11984		24.156	100.41	2.05546	0.000553465	Up	0.000129938	NA	NA	GO:0008299//isoprenoid biosynthetic process	K18685//ophiobolin F synthase [EC:4.2.3.145];K00804//geranylgeranyl diphosphate synthase, type III [EC:2.5.1.1 2.5.1.10 2.5.1.29]	Has domain(s) with predicted role in isoprenoid biosynthetic process
AN11185		192.358	799.5	2.0553	4.49066e-16	Up	3.22093e-17	GO:0005634//nucleus	GO:0000981//RNA polymerase II transcription factor activity, sequence-specific DNA binding;GO:0003677//DNA binding;GO:0008270//zinc ion binding	GO:0006351//transcription, DNA-templated	K09241//transcriptional regulatory protein GAL4	Has domain(s) with predicted DNA binding, DNA-binding transcription factor activity, DNA-binding transcription factor activity, RNA polymerase II-specific, zinc ion binding activity
AN7470		1116.52	4635.79	2.0538	2.62184e-36	Up	6.4793e-38	NA	NA	NA	K01061//carboxymethylenebutenolidase [EC:3.1.1.45]	Ortholog of <i>A. fumigatus Af293</i> : Afu2g05810, <i>A. niger CBS 513.88</i> : An02g14540, <i>A. oryzae RIB40</i> : AO090001000700, <i>Neosartorya fischeri NRRL 181</i> : NFIA_082530 and <i>Aspergillus wentii</i> : Aspwe1_0120676
AN0858	hsp104	3104.82	12860	2.0503	0.000137132	Up	2.86998e-05	GO:0005635//nuclear envelope;GO:0005829//cytosol	GO:0051787//misfolded protein binding;GO:0005524//ATP binding;GO:0016887//ATPase activity	GO:0070370//cellular heat acclimation;GO:0019538//protein metabolic process;GO:0071218//cellular response to misfolded protein;GO:0042026//protein refolding;GO:0043335//protein unfolding	K03695//ATP-dependent Clp protease ATP-binding subunit ClpB	Putative chaperone
AN10499		2.17809	8.97765	2.04327	0.00832148	Up	0.0026453	NA	GO:0016491//oxidoreductase activity	NA	K00002//alcohol dehydrogenase (NADP+) [EC:1.1.1.2]	Ortholog(s) have intracellular localization
AN6404		134.423	552.925	2.0403	1.52187e-21	Up	7.77444e-23	NA	NA	NA	NA	Has domain(s) with predicted zinc ion binding activity
AN0600		187.055	768.469	2.03852	2.35553e-64	Up	2.29664e-66	GO:0016021//integral component of membrane	NA	NA	NA	Ortholog of <i>A. fumigatus Af293</i> : Afu6g10940, <i>A. niger CBS 513.88</i> : An06g01260, <i>A. oryzae RIB40</i> : AO090023000524, <i>Aspergillus wentii</i> : Aspwe1_0107964 and <i>Aspergillus sydowii</i> : Aspsy1_0041257
AN11306		3.11031	12.6901	2.02857	0.00702712	Up	0.00218567	NA	NA	NA	NA	Protein of unknown function
AN5092		42.2626	172.035	2.02525	0.00603869	Up	0.00184151	GO:0005634//nucleus;GO:0005694//chromosome;GO:0005737//cytoplasm	GO:0003677//DNA binding;GO:0005524//ATP binding;GO:0009378//four-way junction helicase activity;GO:0043140//ATP-dependent 3'-5' DNA helicase activity;GO:0003676//nucleic acid binding	GO:0006284//base-excision repair;GO:0006260//DNA replication;GO:0000724//double-strand break repair via homologous recombination;GO:0032508//DNA duplex unwinding	K10901//bloom syndrome protein [EC:3.6.4.12];K03654//ATP-dependent DNA helicase RecQ [EC:3.6.4.12]	Putative RecQ protein; telomere linked helicase
AN0362		195.084	792.756	2.02278	0.000177808	Up	3.7848e-05	NA	NA	NA	NA	Ortholog of <i>A. fumigatus Af293</i> : Afu6g00430, Afu6g03560, <i>A. niger CBS 513.88</i> : An10g01040, An01g06280, <i>A. oryzae RIB40</i> : AO090005000897 and <i>Aspergillus wentii</i> : Aspwe1_0035953, Aspwe1_0058160
AN3239		44.3734	179.771	2.01839	1.49446e-05	Up	2.6675e-06	NA	GO:0016627//oxidoreductase activity, acting on the CH-CH group of donors;GO:0050660//flavin adenine dinucleotide binding	NA	K19849//signaling mucin MSB2;K00253//isovaleryl-CoA dehydrogenase [EC:1.3.8.4]	Has domain(s) with predicted acyl-CoA dehydrogenase activity, oxidoreductase activity, oxidoreductase activity, acting on the CH-CH group of donors activity and role in oxidation-reduction process
AN5768		107.664	435.715	2.01685	1.05458e-26	Up	4.01103e-28	GO:0016021//integral component of membrane;GO:0005764//lysosome	NA	NA	NA	Ortholog(s) have role in actin cytoskeleton organization, inositol lipid-mediated signaling, negative regulation of phospholipid translocation, vacuole organization and plasma membrane localization
AN12379		2.54472	10.2732	2.01331	0.00794107	Up	0.00250674	NA	NA	NA	NA	Protein of unknown function
AN8664		1800.65	7240.89	2.00765	1.54869e-08	Up	1.93306e-09	NA	GO:0016787//hydrolase activity	NA	K19849//signaling mucin MSB2;K01061//carboxymethylenebutenolidase [EC:3.1.1.45]	Has domain(s) with predicted hydrolase activity
AN8451		20.0054	80.3787	2.00643	0.000993235	Up	0.000248908	NA	GO:0016705//oxidoreductase activity, acting on paired donors, with incorporation or reduction of molecular oxygen	NA	K04091//alkanesulfonate monooxygenase [EC:1.14.14.5]	Has domain(s) with predicted oxidoreductase activity, acting on paired donors, with incorporation or reduction of molecular oxygen activity and role in oxidation-reduction process
AN9131		8.04513	32.1541	1.99882	0.000189693	Up	4.06157e-05	GO:0005829//cytosol	GO:0004419//hydroxymethylglutaryl-CoA lyase activity	GO:0008152//metabolic process	K01640//hydroxymethylglutaryl-CoA lyase [EC:4.1.3.4]	Has domain(s) with predicted catalytic activity
AN2314		2359.66	9366.9	1.98899	5.24538e-94	Up	2.78498e-96	NA	GO:0004553//hydrolase activity, hydrolyzing O-glycosyl compounds;GO:0043169//cation binding;GO:0003844//1,4-alpha-glucan branching enzyme activity;GO:0102752//1,4-alpha-glucan branching enzyme activity (using a glucosylated glycogenin as primer for glycogen synthesis)	GO:0005978//glycogen biosynthetic process	K00700//1,4-alpha-glucan branching enzyme [EC:2.4.1.18]	Putative 1,4-alpha-glucan branching enzyme with a predicted role in starch metabolism
AN1262		530.62	2103.72	1.9872	0.0074257	Up	0.00232398	NA	NA	NA	K00477//phytanoyl-CoA hydroxylase [EC:1.14.11.18]	Ortholog of <i>A. fumigatus Af293</i> : Afu1g10170, <i>A. oryzae RIB40</i> : AO090038000416, <i>Aspergillus wentii</i> : Aspwe1_0048985, <i>Aspergillus sydowii</i> : Aspsy1_0025487 and <i>Aspergillus terreus NIH2624</i> : ATET_00162
AN6440		3.63053	14.3825	1.98606	0.00499058	Up	0.00148672	NA	NA	NA	NA	Ortholog of <i>Aspergillus versicolor</i> : Aspve1_0168042, <i>Aspergillus sydowii</i> : Aspsy1_0031884 and <i>Aspergillus carbonarius ITEM 5010</i> : Acar5010_000187
AN8398		1.92238	7.61125	1.98524	0.0138055	Up	0.00463783	NA	NA	NA	K16066//3-hydroxy acid dehydrogenase / malonic semialdehyde reductase [EC:1.1.1.381 1.1.1.-];K10251//17beta-estradiol 17-dehydrogenase / very-long-chain 3-oxoacyl-CoA reductase [EC:1.1.1.62 1.1.1.330]	Has domain(s) with predicted oxidoreductase activity and role in metabolic process
AN7708		1435.42	5670	1.98187	3.22693e-68	Up	2.95934e-70	NA	NA	NA	K18097//glycerol 2-dehydrogenase (NADP+) [EC:1.1.1.156]	Ortholog(s) have alditol:NADP+ 1-oxidoreductase activity, aldo-keto reductase (NADP) activity, role in D-xylose catabolic process, arabinose catabolic process, cellular response to oxidative stress and intracellular localization
AN1918	acuF	903.931	3568.81	1.98116	3.67021e-41	Up	7.61748e-43	NA	GO:0005524//ATP binding;GO:0016301//kinase activity;GO:0004612//phosphoenolpyruvate carboxykinase (ATP) activity	GO:0006094//gluconeogenesis	K01610//phosphoenolpyruvate carboxykinase (ATP) [EC:4.1.1.49]	Putative phosphoenolpyruvate carboxykinase with a predicted role in gluconeogenesis and glycolysis; transcriptionally induced by acetate and after exposure to farnesol
AN9330		4.33562	17.0028	1.97146	0.00373632	Up	0.00106907	NA	GO:0016787//hydrolase activity	GO:0008152//metabolic process;GO:0009056//catabolic process	K17648//versiconal hemiacetal acetate esterase [EC:3.1.1.94]	Ortholog(s) have lipase activity
AN5611	canA	813.173	3174.73	1.965	0.00414837	Up	0.00120539	NA	GO:0008270//zinc ion binding;GO:0004089//carbonate dehydratase activity	GO:0015976//carbon utilization	K01673//carbonic anhydrase [EC:4.2.1.1]	Putative carbonic anhydrase
AN9303		103.774	404.867	1.96401	2.98106e-14	Up	2.40292e-15	NA	GO:0008168//methyltransferase activity	NA	K01426//amidase [EC:3.5.1.4]	Ortholog of <i>A. nidulans FGSC A4</i> : AN1597, AN2561, <i>A. fumigatus Af293</i> : Afu3g03290, Afu3g13140, Afu3g15010, Afu3g03295 and <i>A. niger CBS 513.88</i> : An17g00490, An11g08500, An09g01100, An08g09870, An07g06460
AN10995		2.95539	11.5233	1.96313	0.00889963	Up	0.00284455	NA	NA	NA	NA	Protein of unknown function
AN11378		16.9702	66.1201	1.96208	0.00100474	Up	0.000251888	NA	NA	NA	NA	Ortholog of <i>A. oryzae RIB40</i> : AO090001000134, <i>Aspergillus glaucus</i> : Aspgl1_0071332, <i>Aspergillus wentii</i> : Aspwe1_0171393 and <i>Aspergillus versicolor</i> : Aspve1_0087914
AN0196		1.13872	4.43517	1.96158	0.0167085	Up	0.00574692	NA	NA	NA	K11245//mating pheromone-induced death protein 2;K19898//alpha-agglutinin	Ortholog of <i>A. fumigatus Af293</i> : Afu5g14200, Afu6g13810, Afu7g05110, Afu8g01720, <i>A. niger CBS 513.88</i> : An13g02610, An15g02090, An04g09640 and <i>A. oryzae RIB40</i> : AO090003001444
AN11705		4897.02	18972.1	1.95391	1.0843e-173	Up	2.5121e-176	NA	NA	NA	NA	Ortholog(s) have phosphatidic acid binding, phosphatidylinositol-3,5-bisphosphate binding, phosphatidylinositol-3-phosphate binding, sphingolipid binding activity
AN3713		7.06847	27.2338	1.94593	0.000770569	Up	0.000187751	NA	NA	NA	NA	Protein of unknown function
AN2005	ypdA	692.019	2665.04	1.94527	1.2914e-103	Up	5.8594e-106	GO:0005634//nucleus;GO:0005622//intracellular;GO:0005737//cytoplasm	GO:0043424//protein histidine kinase binding;GO:0004871//signal transducer activity;GO:0016772//transferase activity, transferring phosphorus-containing groups;GO:0009927//histidine phosphotransfer kinase activity	GO:0000160//phosphorelay signal transduction system;GO:0007234//osmosensory signaling via phosphorelay pathway	K11232//osomolarity two-component system, phosphorelay intermediate protein YPD1	Histidine-containing phosphotransfer protein, part of a two-component signal transducer involved in the HOG signaling pathway that regulates osmotic stress response
AN4126		16.6383	63.7491	1.93789	0.000238719	Up	5.22421e-05	NA	GO:0016491//oxidoreductase activity	NA	K00129//aldehyde dehydrogenase (NAD(P)+) [EC:1.2.1.5]	Putative dehydrogenase with a predicted role in metabolism or penicillin biosynthesis
AN11337		364.801	1396.9	1.93705	0.00808236	Up	0.0025568	NA	NA	NA	NA	Ortholog of <i>A. niger CBS 513.88</i> : An18g01250, <i>Aspergillus tubingensis</i> : Asptu1_0114551, <i>Aspergillus brasiliensis</i> : Aspbr1_0322983 and <i>Aspergillus kawachii</i> : Aspka1_0173401
AN5397	lccC	2.51884	9.62868	1.93458	0.0117707	Up	0.00387697	GO:0033573//high-affinity iron permease complex	GO:0052716//hydroquinone:oxygen oxidoreductase activity;GO:0004322//ferroxidase activity;GO:0005507//copper ion binding;GO:0016491//oxidoreductase activity	GO:0034755//iron ion transmembrane transport;GO:0006826//iron ion transport;GO:0033215//iron assimilation by reduction and transport	K19791//iron transport multicopper oxidase	Extracellular laccase, a copper-containing enzyme that oxidizes phenolic substrates
AN2581	hk-8-1	608.285	2307.7	1.92364	3.86505e-59	Up	4.29077e-61	GO:0005622//intracellular	GO:0000155//phosphorelay sensor kinase activity	NA	K20168//TBC1 domain family member 15;K11233//osomolarity two-component system, response regulator SSK1	Putative histidine-containing phosphotransfer protein
AN8412	apdA	57.0958	215.449	1.91589	0.00839731	Up	0.00267102	NA	GO:0031177//phosphopantetheine binding;GO:0008168//methyltransferase activity;GO:0016491//oxidoreductase activity;GO:0016874//ligase activity	GO:0019748//secondary metabolic process	K15384//aspyridone synthetase, hybrid polyketide synthase / nonribosomal peptide synthetase	Putative hybrid polyketide synthase-nonribosomal peptide synthase (PKS-NRPS); aspyridone synthetase; member of the aspyridone (apd) gene cluster
AN5395		7.23706	27.3052	1.9157	0.000487987	Up	0.000113341	GO:0016021//integral component of membrane	NA	NA	NA	Ortholog of <i>Aspergillus tubingensis</i> : Asptu1_0205813, <i>Aspergillus brasiliensis</i> : Aspbr1_0032446, <i>Aspergillus versicolor</i> : Aspve1_0086456 and <i>Aspergillus sydowii</i> : Aspsy1_0092345
AN7018		77.1329	290.507	1.91316	8.09464e-24	Up	3.53198e-25	NA	NA	NA	K11484//histone deacetylase HOS3 [EC:3.5.1.98]	Ortholog of <i>Neosartorya fischeri NRRL 181</i> : NFIA_029090, <i>Aspergillus wentii</i> : Aspwe1_0115404, <i>Aspergillus versicolor</i> : Aspve1_0339168 and <i>Aspergillus clavatus NRRL 1</i> : ACLA_054100
AN8132		15.5921	58.6733	1.91189	0.00215047	Up	0.000579395	NA	GO:0008237//metallopeptidase activity	NA	NA	Has domain(s) with predicted metallopeptidase activity, zinc ion binding activity and role in proteolysis
AN5079		214.049	805.034	1.91111	0.0005799	Up	0.000137208	NA	NA	NA	NA	Protein of unknown function
AN3148		282.386	1059.85	1.90811	8.36348e-53	Up	1.17068e-54	GO:0005628//prospore membrane	NA	GO:1902657//protein localization to prospore membrane	NA	Ortholog(s) have role in ascospore wall assembly, ascospore-type prospore membrane assembly, protein localization to prospore membrane and plasma membrane, prospore membrane localization
AN7278		199.641	749.186	1.90791	0.0107602	Up	0.00351819	NA	GO:0004351//glutamate decarboxylase activity;GO:0030170//pyridoxal phosphate binding	GO:0006536//glutamate metabolic process	K01580//glutamate decarboxylase [EC:4.1.1.15]	Putative glutamate decarboxylase with a predicted role in the 4-aminobutyrate (GABA) shunt
AN1322		69.1168	258.092	1.90078	2.63718e-11	Up	2.56615e-12	GO:0005777//peroxisome;GO:0031966//mitochondrial membrane	GO:0005525//GTP binding;GO:0008017//microtubule binding;GO:0003924//GTPase activity	GO:0003374//dynamin family protein polymerization involved in mitochondrial fission;GO:0061025//membrane fusion;GO:0016559//peroxisome fission;GO:0000266//mitochondrial fission	K17065//dynamin 1-like protein [EC:3.6.5.5]	Has domain(s) with predicted GTP binding, GTPase activity
AN9178		6.99503	26.115	1.90048	0.00105129	Up	0.000265487	GO:0005829//cytosol	GO:0016614//oxidoreductase activity, acting on CH-OH group of donors;GO:0009055//electron transfer activity;GO:0051537//2 iron, 2 sulfur cluster binding;GO:0005506//iron ion binding;GO:0050660//flavin adenine dinucleotide binding;GO:0004854//xanthine dehydrogenase activity;GO:0016903//oxidoreductase activity, acting on the aldehyde or oxo group of donors	GO:0009115//xanthine catabolic process	K00106//xanthine dehydrogenase/oxidase [EC:1.17.1.4 1.17.3.2]	Has domain(s) with predicted UDP-N-acetylmuramate dehydrogenase activity, electron transfer activity, flavin adenine dinucleotide binding, iron-sulfur cluster binding, metal ion binding, oxidoreductase activity
AN7781		23.1935	85.7929	1.88714	0.00237803	Up	0.000648512	NA	NA	NA	NA	Putative alpha-L-arabinofuranosidase
AN11987		27.7592	102.336	1.88227	1.25679e-05	Up	2.22143e-06	NA	NA	NA	NA	Protein of unknown function
AN2099		410.635	1507.13	1.87587	0.00691993	Up	0.00214766	GO:0005743//mitochondrial inner membrane;GO:0016021//integral component of membrane;GO:0070469//respiratory chain;GO:0005739//mitochondrion	GO:0046872//metal ion binding;GO:0009916//alternative oxidase activity	NA	NA	Putative alternative oxidase
AN1677		921.047	3379.12	1.8753	2.74431e-92	Up	1.61601e-94	NA	GO:0016491//oxidoreductase activity	NA	K17742//sorbose reductase [EC:1.1.1.289]	Short-chain dehydrogenase; transcriptionally induced by growth on xylose
AN1609		26.0335	94.8196	1.86482	0.000756425	Up	0.000183794	NA	NA	NA	NA	Protein of unknown function
AN8154		6.30357	22.9079	1.8616	0.00219763	Up	0.000592952	NA	GO:0003824//catalytic activity	NA	K11483//histone deacetylase HOS2 [EC:3.5.1.98];K19475//WAS/WASL-interacting protein	Protein of unknown function
AN11108		1.05811	3.84486	1.86144	0.0237856	Up	0.00858751	NA	GO:0016787//hydrolase activity	GO:0008152//metabolic process	K01956//carbamoyl-phosphate synthase small subunit [EC:6.3.5.5]	Has domain(s) with predicted hydrolase activity and role in metabolic process
AN2032	pkhA	3.642	13.1753	1.85503	0.0111347	Up	0.00364815	NA	GO:0031177//phosphopantetheine binding;GO:0003824//catalytic activity	GO:0008152//metabolic process	K15321//naphtho-gamma-pyrone polyketide synthase	Putative polyketide synthase; involved in secondary metabolite production
AN2662		23.6627	85.4916	1.85317	5.73623e-07	Up	8.66054e-08	NA	GO:0004040//amidase activity	NA	K01426//amidase [EC:3.5.1.4]	Has domain(s) with predicted amidase activity, carbon-nitrogen ligase activity, with glutamine as amido-N-donor activity
AN0287		737.787	2647.57	1.84339	6.36172e-57	Up	7.92221e-59	NA	NA	NA	K11795//nuclear receptor interaction protein	Ortholog of <i>A. fumigatus Af293</i> : Afu1g02990, <i>A. oryzae RIB40</i> : AO090005000791, <i>Neosartorya fischeri NRRL 181</i> : NFIA_021640, <i>Aspergillus wentii</i> : Aspwe1_0169598 and <i>Aspergillus versicolor</i> : Aspve1_0035678
AN10761		1448.19	5180.88	1.83895	0.000265115	Up	5.85219e-05	NA	NA	NA	NA	Predicted PIN domain-containing RNA-binding protein; expression upregulated after exposure to farnesol
AN2557		16.7081	59.7665	1.83879	3.96824e-05	Up	7.52353e-06	NA	NA	NA	K00598//trans-aconitate 2-methyltransferase [EC:2.1.1.144];K11426//SET and MYND domain-containing protein	Ortholog of <i>Aspergillus versicolor</i> : Aspve1_0171321
AN8643		50.5406	180.629	1.83751	1.83223e-09	Up	2.10656e-10	NA	GO:0003700//DNA binding transcription factor activity	NA	K04450//cyclic AMP-dependent transcription factor ATF-2	Ortholog(s) have role in cellular response to heat, cellular response to hydrogen peroxide
AN8077		16.6328	59.4307	1.83718	2.42286e-06	Up	3.88951e-07	GO:0016021//integral component of membrane	NA	GO:0055085//transmembrane transport	K08158//MFS transporter, DHA1 family, multidrug resistance protein;K08157//MFS transporter, DHA1 family, multidrug resistance protein	Has domain(s) with predicted role in transmembrane transport and integral component of membrane localization
AN7856		11.1296	39.7371	1.83608	0.00337478	Up	0.000955519	GO:0005835//fatty acid synthase complex	GO:0004318//enoyl-[acyl-carrier-protein] reductase (NADH) activity	GO:0006633//fatty acid biosynthetic process	K00668//fatty acid synthase subunit beta, fungi type [EC:2.3.1.86]	Has domain(s) with predicted enoyl-[acyl-carrier-protein] reductase (NADH) activity, fatty acid synthase activity, role in fatty acid biosynthetic process, oxidation-reduction process and fatty acid synthase complex localization
AN8720		232.907	831.353	1.8357	4.57778e-60	Up	4.81685e-62	NA	GO:0050278//sedoheptulose-bisphosphatase activity	GO:0046390//ribose phosphate biosynthetic process	K22315//sedoheptulose-bisphosphatase [EC:3.1.3.37]	Putative phosphoglycerate mutase with a predicted role in gluconeogenesis and glycolysis
AN4119		186.947	667.272	1.83564	0.0178194	Up	0.00616232	GO:0016021//integral component of membrane	NA	GO:0055085//transmembrane transport	K08157//MFS transporter, DHA1 family, multidrug resistance protein	Putative major facilitator superfamily protein; transcript upregulated in response to camptothecin
AN7618		10.4815	37.3861	1.83466	0.00044271	Up	0.000101585	GO:0016021//integral component of membrane	GO:0005215//transporter activity	NA	K03441//aquaglyceroporin related protein, other eukaryote	Has domain(s) with predicted channel activity, role in transmembrane transport and membrane localization
AN3328		112.351	399.975	1.8319	5.16441e-16	Up	3.7291e-17	NA	GO:0005525//GTP binding	NA	K11245//mating pheromone-induced death protein 2;K11244//cell wall integrity and stress response component	Has domain(s) with predicted GTP binding activity
AN5317		34.0283	121.044	1.83072	2.11365e-11	Up	2.03427e-12	NA	NA	NA	NA	Ortholog of <i>A. fumigatus Af293</i> : Afu6g00280, <i>A. oryzae RIB40</i> : AO090003000248, AO090010000078, <i>Neosartorya fischeri NRRL 181</i> : NFIA_047440 and <i>Aspergillus versicolor</i> : Aspve1_0031634
AN3203		112.268	398.846	1.82889	5.5061e-17	Up	3.69412e-18	NA	NA	NA	NA	Putative F-box protein
AN8449		3.81905	13.5359	1.8255	0.00904521	Up	0.00289981	NA	GO:0030151//molybdenum ion binding;GO:0016491//oxidoreductase activity	GO:0042128//nitrate assimilation	K10534//nitrate reductase (NAD(P)H) [EC:1.7.1.1 1.7.1.2 1.7.1.3]	Has domain(s) with predicted electron transfer activity, heme binding, metal ion binding, molybdenum ion binding, oxidoreductase activity and role in nitrate assimilation, oxidation-reduction process
AN4480		148.845	526.267	1.82198	0.00322627	Up	0.000907553	NA	NA	NA	K19720//collagen, type III, alpha	Protein of unknown function
AN4722		962.274	3400.48	1.82122	0.000707748	Up	0.00017101	GO:0016021//integral component of membrane	NA	NA	K05747//Wiskott-Aldrich syndrome protein;K01183//chitinase [EC:3.2.1.14]	Predicted glycosylphosphatidylinositol (GPI)-anchored protein
AN4946		49.0537	172.937	1.81781	8.52303e-13	Up	7.48717e-14	NA	NA	NA	NA	Ortholog of <i>A. fumigatus Af293</i> : Afu3g10410, <i>A. niger CBS 513.88</i> : An16g04340, <i>A. oryzae RIB40</i> : AO090003000590, <i>Aspergillus wentii</i> : Aspwe1_0169033 and <i>Aspergillus sydowii</i> : Aspsy1_0087645
AN2943	rfeA	5450.59	19117.2	1.81039	0.000820512	Up	0.000201188	NA	GO:0005524//ATP binding;GO:0004672//protein kinase activity	NA	K08286//protein-serine/threonine kinase [EC:2.7.11.-]	Putative regulator of secondary metabolism
AN1017	hogA	2263.54	7898.54	1.80301	1.5662e-189	Up	3.0239e-192	GO:0005634//nucleus;GO:0005737//cytoplasm	GO:0005524//ATP binding;GO:0004707//MAP kinase activity	GO:0007186//G-protein coupled receptor signaling pathway;GO:0010468//regulation of gene expression;GO:0071474//cellular hyperosmotic response;GO:0006355//regulation of transcription, DNA-templated;GO:0006468//protein phosphorylation;GO:0006351//transcription, DNA-templated;GO:0071310//cellular response to organic substance;GO:0006972//hyperosmotic response;GO:0007231//osmosensory signaling pathwa…	K04441//p38 MAP kinase [EC:2.7.11.24]	Putative mitogen-activated protein kinase (MAPK) involved in osmotic stress response; highly up-regulated under osmotic stress conditions; required for sexual development and sporulation; mutant sensitive to NaCl
AN5259		6.15811	21.4815	1.80253	0.00238755	Up	0.000651568	GO:0005634//nucleus	GO:0000981//RNA polymerase II transcription factor activity, sequence-specific DNA binding;GO:0008270//zinc ion binding	NA	K10589//ubiquitin-protein ligase E3 C [EC:2.3.2.26];K09246//arginine metabolism regulation protein II;K01539//sodium/potassium-transporting ATPase subunit alpha [EC:3.6.3.9];K21632//white-opaque regulator 2	Has domain(s) with predicted DNA-binding transcription factor activity, RNA polymerase II-specific, zinc ion binding activity, role in regulation of transcription, DNA-templated and nucleus localization
AN9286	aguA	21.9252	76.4533	1.80199	1.12587e-07	Up	1.55528e-08	GO:0005576//extracellular region	GO:0004553//hydrolase activity, hydrolyzing O-glycosyl compounds;GO:0046559//alpha-glucuronidase activity	GO:0045493//xylan catabolic process	K01235//alpha-glucuronidase [EC:3.2.1.139]	Alpha-glucuronidase, involved in degradation of xylans; transcriptionally induced by growth on xylose
AN2776		167.406	582.652	1.79928	2.01885e-37	Up	4.83324e-39	NA	NA	NA	K00276//primary-amine oxidase [EC:1.4.3.21]	Ortholog of <i>A. fumigatus Af293</i> : Afu3g05980, <i>A. niger CBS 513.88</i> : An11g10620, <i>A. oryzae RIB40</i> : AO090020000068, <i>Aspergillus wentii</i> : Aspwe1_0173669 and <i>Aspergillus sydowii</i> : Aspsy1_0029855
AN5846		125.231	435.683	1.79869	0.0218346	Up	0.00780673	NA	GO:0016614//oxidoreductase activity, acting on CH-OH group of donors;GO:0050660//flavin adenine dinucleotide binding	NA	K00102//D-lactate dehydrogenase (cytochrome) [EC:1.1.2.4];K01897//long-chain acyl-CoA synthetase [EC:6.2.1.3];K15923//alpha-L-fucosidase 2 [EC:3.2.1.51];K01501//nitrilase [EC:3.5.5.1];K04487//cysteine desulfurase [EC:2.8.1.7]	Has domain(s) with predicted FAD binding, UDP-N-acetylmuramate dehydrogenase activity, flavin adenine dinucleotide binding, oxidoreductase activity, oxidoreductase activity, acting on CH-OH group of donors activity
AN6831		89.7903	311.079	1.79265	0.00540768	Up	0.00163081	GO:0016021//integral component of membrane	GO:0005355//glucose transmembrane transporter activity;GO:0005351//sugar:proton symporter activity	GO:0008643//carbohydrate transport;GO:0035428//hexose transmembrane transport;GO:0046323//glucose import	K01487//guanine deaminase [EC:3.5.4.3];K15196//transcription factor IIIB 90 kDa subunit;K08139//MFS transporter, SP family, sugar:H+ symporter	Has domain(s) with predicted transmembrane transporter activity, role in transmembrane transport and integral component of membrane, membrane localization
AN9296	CYP535D1	134.073	463.79	1.79045	8.50436e-15	Up	6.63338e-16	NA	GO:0016705//oxidoreductase activity, acting on paired donors, with incorporation or reduction of molecular oxygen;GO:0020037//heme binding;GO:0005506//iron ion binding	NA	K06113//arabinan endo-1,5-alpha-L-arabinosidase [EC:3.2.1.99];K07824//benzoate 4-monooxygenase [EC:1.14.13.12]	Putative cytochrome P450
AN11039		152.966	528.277	1.78808	1.24744e-32	Up	3.51628e-34	NA	NA	NA	NA	Has domain(s) with predicted carbon-sulfur lyase activity and role in metabolic process
AN12057		308.226	1061.83	1.78449	6.68089e-24	Up	2.90866e-25	NA	NA	NA	K18158//nuclear control of ATPase protein 2	Ortholog(s) have mitochondrial membrane, mitochondrial outer membrane localization
AN2488		2431.83	8350.28	1.77978	0.0152469	Up	0.00518828	GO:0016021//integral component of membrane	NA	NA	NA	Ortholog of <i>A. fumigatus Af293</i> : Afu3g00500, Afu4g03010, <i>A. niger CBS 513.88</i> : An14g03080, <i>A. oryzae RIB40</i> : AO090012000174 and <i>Aspergillus wentii</i> : Aspwe1_0176515, Aspwe1_0622364
AN9284		1.40298	4.81298	1.77844	0.0333172	Up	0.0125576	NA	NA	NA	K17742//sorbose reductase [EC:1.1.1.289];K18337//L-rhamnose 1-dehydrogenase [EC:1.1.1.378 1.1.1.377 1.1.1.173]	Ortholog of <i>Aspergillus tubingensis</i> : Asptu1_0059406, <i>Aspergillus versicolor</i> : Aspve1_0129968 and <i>Aspergillus sydowii</i> : Aspsy1_0068838
AN1647		87.126	298.504	1.77657	0.00700862	Up	0.00217924	GO:0016021//integral component of membrane	NA	NA	NA	Protein of unknown function
AN0691		10.3528	35.3692	1.77247	0.000568166	Up	0.000134102	NA	NA	NA	NA	Ortholog of <i>A. fumigatus Af293</i> : Afu1g13530, <i>A. niger CBS 513.88</i> : An08g06600, <i>A. oryzae RIB40</i> : AO090012000522, <i>Neosartorya fischeri NRRL 181</i> : NFIA_011970 and <i>Aspergillus wentii</i> : Aspwe1_0027806
AN11789		222.583	759.648	1.77099	3.16256e-11	Up	3.11707e-12	NA	NA	NA	NA	Has domain(s) with predicted nucleic acid binding, zinc ion binding activity
AN0353		357.932	1219.87	1.76897	7.23279e-06	Up	1.23933e-06	NA	NA	NA	K21989//calcium permeable stress-gated cation channel	Putative F-box protein
AN1034	afoE	5.61515	19.132	1.76859	0.00611842	Up	0.00187173	NA	GO:0031177//phosphopantetheine binding;GO:0016746//transferase activity, transferring acyl groups;GO:0016740//transferase activity	GO:0008152//metabolic process	K15416//orsellinic acid synthase;K15321//naphtho-gamma-pyrone polyketide synthase	Putative polyketide synthase; required for asperfuranone biosynthesis; transcriptionally induced by scrP overexpression
AN0006		25.8381	88.0226	1.76838	3.14299e-06	Up	5.12757e-07	NA	NA	NA	NA	Ortholog of <i>Neosartorya fischeri NRRL 181</i> : NFIA_005440, <i>Aspergillus versicolor</i> : Aspve1_0175571, <i>Aspergillus clavatus NRRL 1</i> : ACLA_062940, ACLA_090730 and <i>Aspergillus sydowii</i> : Aspsy1_0047904
AN5843	pdkA	153.523	522.42	1.76676	0.0292713	Up	0.0108619	NA	GO:0008986//pyruvate, water dikinase activity;GO:0005524//ATP binding	GO:0006090//pyruvate metabolic process	K01007//pyruvate, water dikinase [EC:2.7.9.2]	Putative pyruvate, water dikinase
AN8399		86.323	293.33	1.76471	0.0118491	Up	0.0039051	GO:0043231//intracellular membrane-bounded organelle;GO:0005887//integral component of plasma membrane;GO:0016021//integral component of membrane	GO:0005524//ATP binding;GO:0005388//calcium-transporting ATPase activity	NA	K01537//Ca2+-transporting ATPase [EC:3.6.3.8]	Putative potassium-transporting ATPase with a predicted role in energy metabolism; transcript induced in response to calcium dichloride in a CrzA-dependent manner
AN12195		1.86387	6.32581	1.76295	0.0337874	Up	0.0127824	GO:0016021//integral component of membrane	NA	GO:0055085//transmembrane transport	NA	Protein of unknown function
AN3996		627.059	2126.8	1.76201	1.24476e-33	Up	3.35254e-35	NA	NA	NA	NA	Has domain(s) with predicted methyltransferase activity and role in metabolic process
AN0709		1013.04	3429.78	1.75942	0.000698754	Up	0.000168365	NA	GO:0003676//nucleic acid binding	NA	K03034//26S proteasome regulatory subunit N4	Putative zinc-finger protein; expression upregulated after exposure to farnesol
AN6985		327.067	1106.8	1.75874	4.66678e-69	Up	4.18969e-71	NA	NA	NA	K14309//nuclear pore complex protein Nup93	Putative ribulokinase with a predicted role in ribulose metabolism
AN4131		195.985	662.632	1.75747	0.0264121	Up	0.00966836	GO:0016021//integral component of membrane	GO:0015299//solute:proton antiporter activity	NA	K03316//monovalent cation:H+ antiporter, CPA1 family	Has domain(s) with predicted solute:proton antiporter activity, role in cation transport, transmembrane transport and integral component of membrane localization
AN1646		554.942	1873.91	1.75564	0.0172452	Up	0.00594983	GO:0032126//eisosome;GO:0005737//cytoplasm	NA	GO:0070941//eisosome assembly	NA	Ortholog of <i>Aspergillus versicolor</i> : Aspve1_0064838 and <i>Aspergillus sydowii</i> : Aspsy1_0059989
AN8968		139.109	469.708	1.75555	7.44295e-21	Up	3.95894e-22	NA	NA	NA	K00831//phosphoserine aminotransferase [EC:2.6.1.52]	Putative isoflavone reductase; ortholog of <i>A. fumigatus</i> Afu1g12510
AN8438	CYP658A1	1.55926	5.26395	1.75528	0.0361061	Up	0.0137816	GO:0016021//integral component of membrane	GO:0016705//oxidoreductase activity, acting on paired donors, with incorporation or reduction of molecular oxygen;GO:0020037//heme binding;GO:0005506//iron ion binding;GO:0004497//monooxygenase activity	NA	K05917//sterol 14-demethylase [EC:1.14.13.70];K00489//cholesterol 7alpha-monooxygenase [EC:1.14.14.23]	Putative cytochrome P450
AN5021		1019.71	3428.52	1.74942	0.00561974	Up	0.00170236	NA	NA	NA	K22248//alpha,alpha-trehalose phosphorylase (configuration-retaining) [EC:2.4.1.231]	Ortholog(s) have role in conidium formation, regulation of growth rate
AN3485		1.06031	3.5578	1.74649	0.0346318	Up	0.0131541	NA	NA	NA	NA	Ortholog of <i>Aspergillus acidus</i> : Aspfo1_0060189
AN8043		84.4312	282.252	1.74114	0.0123069	Up	0.00408309	NA	NA	NA	K11173//hydroxyacid-oxoacid transhydrogenase [EC:1.1.99.24]	Protein of unknown function
AN1527		313.99	1046.74	1.73711	1.46814e-27	Up	5.35725e-29	GO:0005773//vacuole	NA	NA	K11644//paired amphipathic helix protein Sin3a	Ortholog of <i>S. cerevisiae</i> : YDR262W, <i>A. fumigatus Af293</i> : Afu8g05360, <i>A. niger CBS 513.88</i> : An16g07370, <i>A. oryzae RIB40</i> : AO090005000613 and <i>Aspergillus wentii</i> : Aspwe1_0163010
AN0775		265.642	883.849	1.73432	1.42818e-22	Up	6.76936e-24	NA	NA	NA	K00015//glyoxylate reductase [EC:1.1.1.26]	Has domain(s) with predicted NAD binding, oxidoreductase activity, acting on the CH-OH group of donors, NAD or NADP as acceptor activity and role in oxidation-reduction process
AN1608		1519.63	5054.34	1.7338	0.021717	Up	0.00775682	GO:0016021//integral component of membrane	NA	NA	K17643//noranthrone monooxygenase [EC:1.13.12.20]	Ortholog of <i>A. fumigatus Af293</i> : Afu4g09250, <i>A. niger CBS 513.88</i> : An04g04280, <i>A. oryzae RIB40</i> : AO090023000611 and <i>Aspergillus wentii</i> : Aspwe1_0025307, Aspwe1_0043468, Aspwe1_0045458
AN9348		9.10585	30.2699	1.73302	0.0123547	Up	0.00410036	NA	GO:0016614//oxidoreductase activity, acting on CH-OH group of donors;GO:0050660//flavin adenine dinucleotide binding	NA	K00108//choline dehydrogenase [EC:1.1.99.1];K01908//propionyl-CoA synthetase [EC:6.2.1.17]	Putative aryl-alcohol oxidase-related protein
AN5361		1.53092	5.08107	1.73074	0.039197	Up	0.0151582	NA	GO:0004553//hydrolase activity, hydrolyzing O-glycosyl compounds	GO:0005975//carbohydrate metabolic process	K01195//beta-glucuronidase [EC:3.2.1.31]	Putative beta-glucuronidase with a predicted role in carbohydrate catabolism
AN12169		541.412	1792.38	1.72708	1.78375e-51	Up	2.61734e-53	NA	NA	NA	K04567//lysyl-tRNA synthetase, class II [EC:6.1.1.6];K01883//cysteinyl-tRNA synthetase [EC:6.1.1.16]	Ortholog of <i>S. cerevisiae</i> : AIM9, <i>A. nidulans FGSC A4</i> : AN7282 and <i>A. fumigatus Af293</i> : Afu1g00750, Afu3g15220, Afu5g14880, Afu6g11540, Afu8g05975
AN5331		1043.15	3452.09	1.72652	1.39376e-76	Up	1.10328e-78	NA	NA	NA	K17739//tetrahydroxynaphthalene reductase [EC:1.1.1.252];K17746//chanoclavine-I dehydrogenase [EC:1.1.1.332];K14729//multifunctional beta-oxidation protein [EC:4.2.1.- 1.1.1.-];K00069//15-hydroxyprostaglandin dehydrogenase (NAD) [EC:1.1.1.141];K00019//3-hydroxybutyrate dehydrogenase [EC:1.1.1.30]	Has domain(s) with predicted oxidoreductase activity and role in metabolic process
AN2561		2.44355	8.08534	1.72633	0.0301502	Up	0.0112259	NA	NA	NA	K01426//amidase [EC:3.5.1.4]	Putative methyltransferase; intracellular, menadione stress-induced protein
AN6653	acuE	1507.11	4982.9	1.7252	3.03005e-35	Up	7.66362e-37	NA	NA	NA	K01638//malate synthase [EC:2.3.3.9]	Malate synthase, required for utilization of acetate as carbon source; transcription induction by acetate mediated by FacB; carbon catabolite repression mediated by CreA; transcription induction by long-chain fatty acids mediated by FarA
AN0860		6432.49	21221	1.72204	2.4126e-123	Up	8.3845e-126	GO:0005739//mitochondrion	GO:0004084//branched-chain-amino-acid transaminase activity	GO:0009099//valine biosynthetic process;GO:0009098//leucine biosynthetic process	K10877//DNA repair and recombination protein RAD54B [EC:3.6.4.-]	Ortholog of <i>A. fumigatus Af293</i> : Afu1g15260, <i>A. niger CBS 513.88</i> : An01g13370, <i>A. oryzae RIB40</i> : AO090103000449, AO090005001207 and <i>Aspergillus wentii</i> : Aspwe1_0111296
AN5444		145.646	480.264	1.72137	2.29859e-11	Up	2.21893e-12	GO:0005737//cytoplasm	GO:0004834//tryptophan synthase activity	GO:0000162//tryptophan biosynthetic process	K01694//tryptophan synthase [EC:4.2.1.20]	Putative tryptophan synthase with a predicted role in aromatic amino acid biosynthesis
AN9185		5.90116	19.4581	1.7213	0.00662588	Up	0.00204552	GO:0016021//integral component of membrane	NA	NA	NA	Protein of unknown function; transcript is induced by nitrate
AN8522		8.9471	29.3795	1.71532	0.0121412	Up	0.00402393	NA	GO:0016787//hydrolase activity	GO:0008152//metabolic process	K14731//epsilon-lactone hydrolase [EC:3.1.1.83];K00854//xylulokinase [EC:2.7.1.17];K01956//carbamoyl-phosphate synthase small subunit [EC:6.3.5.5];K14778//ATP-dependent RNA helicase DDX49/DBP8 [EC:3.6.4.13]	Ortholog(s) have steryl deacetylase activity and role in response to toxic substance, sterol deacetylation, sterol metabolic process
AN7129		3.06599	10.0658	1.71504	0.0322096	Up	0.012086	NA	NA	NA	K20310//trafficking protein particle complex subunit 13;K14997//solute carrier family 38 (sodium-coupled neutral amino acid transporter), member 11	Protein of unknown function
AN8662		12.5231	40.9993	1.711	0.00641966	Up	0.0019769	NA	NA	NA	NA	Ortholog of <i>A. nidulans FGSC A4</i> : AN11201, <i>A. niger CBS 513.88</i> : An12g09180, <i>A. oryzae RIB40</i> : AO090023000027 and <i>Aspergillus wentii</i> : Aspwe1_0139941
AN7915	bglD	24.6406	80.5346	1.70857	0.00811491	Up	0.00256788	GO:0005576//extracellular region	GO:0008422//beta-glucosidase activity;GO:0102483//scopolin beta-glucosidase activity	GO:0030245//cellulose catabolic process;GO:0019748//secondary metabolic process	K05349//beta-glucosidase [EC:3.2.1.21]	Putative glucosidase; member of the F9775 secondary metabolite gene cluster
AN10839		528.17	1724.72	1.70729	3.87822e-93	Up	2.17141e-95	NA	GO:0016491//oxidoreductase activity	GO:0008380//RNA splicing	K00306//sarcosine oxidase / L-pipecolate oxidase [EC:1.5.3.1 1.5.3.7];K01228//mannosyl-oligosaccharide glucosidase [EC:3.2.1.106]	Ortholog(s) have role in retrograde transport, endosome to Golgi and cytoplasm, late endosome localization
AN6380		18.7385	61.0453	1.70387	0.0010797	Up	0.000273476	NA	NA	NA	NA	Ortholog of <i>A. fumigatus Af293</i> : Afu2g13930, <i>A. niger CBS 513.88</i> : An02g05120, <i>A. oryzae RIB40</i> : AO090026000179, <i>Neosartorya fischeri NRRL 181</i> : NFIA_089090 and <i>Aspergillus versicolor</i> : Aspve1_0052622
AN6058		1261.39	4104.76	1.70228	0.00797053	Up	0.00251722	NA	NA	NA	K19562//bifunctional dethiobiotin synthetase / adenosylmethionine---8-amino-7-oxononanoate aminotransferase [EC:6.3.3.3 2.6.1.62]	DUF833 domain-containing protein; intracellular, menadione stress-induced protein
AN11880		60.6803	196.938	1.69844	0.000217252	Up	4.69988e-05	GO:0043231//intracellular membrane-bounded organelle	GO:0015020//glucuronosyltransferase activity;GO:0016758//transferase activity, transferring hexosyl groups	GO:0030259//lipid glycosylation;GO:0005975//carbohydrate metabolic process	NA	Protein of unknown function
AN4539		310.988	1006.12	1.69387	0.00458493	Up	0.00135215	NA	GO:0046872//metal ion binding	NA	K15541//protein MPE1;K15428//Cys-Gly metallodipeptidase DUG1 [EC:3.4.13.-]	Ortholog of <i>S. cerevisiae</i> : MOH1, <i>A. fumigatus Af293</i> : Afu2g02820, <i>A. niger CBS 513.88</i> : An07g07170, <i>A. oryzae RIB40</i> : AO090026000627 and <i>Aspergillus wentii</i> : Aspwe1_0168864
AN7038		619.175	1998.38	1.69041	1.56273e-72	Up	1.31246e-74	NA	NA	NA	K12190//ESCRT-II complex subunit VPS36	Ortholog of <i>A. fumigatus Af293</i> : Afu4g04090, <i>A. niger CBS 513.88</i> : An14g00760, <i>A. oryzae RIB40</i> : AO090206000113, <i>Aspergillus wentii</i> : Aspwe1_0613920 and <i>Aspergillus sydowii</i> : Aspsy1_0158081
AN5123		533.42	1718.63	1.68791	7.76892e-48	Up	1.31244e-49	NA	GO:0016491//oxidoreductase activity	NA	K00010//myo-inositol 2-dehydrogenase / D-chiro-inositol 1-dehydrogenase [EC:1.1.1.18 1.1.1.369]	Has domain(s) with predicted oxidoreductase activity
AN10387		5.15565	16.5849	1.68564	0.0105323	Up	0.00343146	NA	NA	NA	K01939//adenylosuccinate synthase [EC:6.3.4.4];K03448//MFS transporter, ACS family, pantothenate transporter	0
AN10967		60.6881	195.189	1.68539	2.60128e-13	Up	2.21733e-14	NA	NA	NA	K15541//protein MPE1;K15428//Cys-Gly metallodipeptidase DUG1 [EC:3.4.13.-]	Ortholog of <i>Aspergillus versicolor</i> : Aspve1_0096649
AN8333	phiA	26.3199	84.2853	1.67913	0.00411851	Up	0.00119512	GO:0005618//cell wall;GO:0005576//extracellular region	NA	GO:0000905//sporocarp development involved in asexual reproduction;GO:0070790//phialide development;GO:0070787//conidiophore development;GO:0043935//sexual sporulation resulting in formation of a cellular spore	NA	Protein required for normal phialide development; expression increased in the presence of bafilomycin B1 and concanamycin A; PhiA localizes to conidia and phialides
AN7274		29.9465	95.8376	1.6782	0.00421477	Up	0.00122712	NA	GO:0016614//oxidoreductase activity, acting on CH-OH group of donors;GO:0050660//flavin adenine dinucleotide binding	NA	K15454//tRNA pseudouridine32 synthase [EC:5.4.99.28];K01897//long-chain acyl-CoA synthetase [EC:6.2.1.3];K15923//alpha-L-fucosidase 2 [EC:3.2.1.51];K01501//nitrilase [EC:3.5.5.1]	Ortholog(s) have role in fumiquinazoline C biosynthetic process, secondary metabolite biosynthetic process and fungal-type cell wall localization
AN10629		11.4659	36.6818	1.67772	0.000335908	Up	7.55217e-05	NA	NA	GO:0006629//lipid metabolic process	NA	Has domain(s) with predicted role in lipid metabolic process
AN11574		4.79709	15.3298	1.6761	0.022044	Up	0.00790555	NA	NA	NA	NA	Protein of unknown function
AN3976		141.312	450.571	1.67287	6.29057e-20	Up	3.6071e-21	NA	NA	NA	K00831//phosphoserine aminotransferase [EC:2.6.1.52]	Ortholog of <i>A. fumigatus Af293</i> : Afu2g05290, <i>A. niger CBS 513.88</i> : An02g11140, <i>Neosartorya fischeri NRRL 181</i> : NFIA_082050, <i>Aspergillus wentii</i> : Aspwe1_0592927 and <i>Aspergillus versicolor</i> : Aspve1_0080485
AN2238		786.998	2505.81	1.67085	4.81062e-05	Up	9.30615e-06	NA	GO:0051082//unfolded protein binding	GO:0006457//protein folding	K09510//DnaJ homolog subfamily B member 4	Has domain(s) with predicted unfolded protein binding activity and role in protein folding
AN10197		96.2992	306.612	1.67082	1.34483e-22	Up	6.34833e-24	GO:0005634//nucleus	GO:0003677//DNA binding;GO:0008270//zinc ion binding;GO:0003824//catalytic activity	GO:0006351//transcription, DNA-templated	K06911//uncharacterized protein	Has domain(s) with predicted catalytic activity and role in coenzyme M biosynthetic process
AN1160		6940.83	22036.4	1.66671	1.25409e-09	Up	1.41765e-10	GO:0016021//integral component of membrane	NA	NA	K01183//chitinase [EC:3.2.1.14]	Predicted glycosylphosphatidylinositol (GPI)-anchored protein; <I>S. cerevisiae</I> ortholog Srl1p has role in cell wall organization
AN1113		3.87157	12.2818	1.66553	0.0343909	Up	0.0130373	NA	NA	NA	NA	Protein of unknown function
AN6320	ppoB	47.9062	151.64	1.66236	0.00173287	Up	0.000457013	NA	GO:0016705//oxidoreductase activity, acting on paired donors, with incorporation or reduction of molecular oxygen;GO:0020037//heme binding;GO:0004601//peroxidase activity;GO:0005506//iron ion binding	GO:0006979//response to oxidative stress;GO:0031408//oxylipin biosynthetic process	K17863//linoleate 8R-lipoxygenase / 9,12-octadecadienoate 8-hydroperoxide 8R-isomerase [EC:1.13.11.60 5.4.4.5];K17862//linoleate 10R-lipoxygenase [EC:1.13.11.62]	Fatty acid oxygenase involved in oxylipin biosynthesis; null mutant overproduces sterigmatocystin and penicillin, displays increased conidial production and decreased ascospore production, accumulation of psiBbeta decreased
AN8544		283.429	896.292	1.66098	0.000163556	Up	3.46248e-05	NA	NA	NA	NA	Ortholog of <i>Aspergillus versicolor</i> : Aspve1_0033877 and <i>Aspergillus sydowii</i> : Aspsy1_0466900
AN3336		37.0735	117.007	1.65813	0.00479505	Up	0.00142106	NA	GO:0016985//mannan endo-1,4-beta-mannosidase activity	GO:0006080//substituted mannan metabolic process	K01218//mannan endo-1,4-beta-mannosidase [EC:3.2.1.78]	Putative enodomannanase
AN4127		1043.32	3287.67	1.65588	0.0394761	Up	0.0152851	NA	NA	NA	NA	Ortholog(s) have intracellular localization
AN7451		712.106	2233.45	1.64911	5.77512e-54	Up	7.80497e-56	NA	NA	NA	K15371//glutamate dehydrogenase [EC:1.4.1.2]	Putative NAD-glutamate dehydrogenase with a predicted role in glutamate and glutamine metabolism
AN7604		317.942	996.785	1.64852	6.81129e-42	Up	1.3808e-43	NA	GO:0046872//metal ion binding	NA	NA	Putative phospholipase with a predicted role in phospholipid metabolism
AN10921		139.04	435.168	1.64608	0.00996168	Up	0.00323017	GO:0016021//integral component of membrane	NA	GO:0055085//transmembrane transport	K21440//ankyrin repeat domain-containing protein 50;K07827//GTPase KRas	Has domain(s) with predicted hydrolase activity, acting on ester bonds activity and role in GPI anchor metabolic process, intracellular protein transport
AN11376		8.23037	25.7451	1.64527	0.00386547	Up	0.00111087	NA	NA	NA	NA	0
AN9287		8.6171	26.9294	1.64391	0.00400653	Up	0.00115644	NA	GO:0016787//hydrolase activity	NA	NA	Putative lipolytic enzyme with a predicted role in lipid metabolism; transcriptionally induced by growth on xylose
AN10578		492.25	1538.07	1.64366	6.54909e-19	Up	3.98294e-20	NA	NA	NA	NA	Ortholog of <i>A. fumigatus Af293</i> : Afu2g01810, <i>A. oryzae RIB40</i> : AO090011000438, <i>Neosartorya fischeri NRRL 181</i> : NFIA_034160 and <i>Aspergillus versicolor</i> : Aspve1_0053770
AN0366		10.8337	33.7985	1.64144	0.0201986	Up	0.00713453	GO:0016021//integral component of membrane;GO:0005886//plasma membrane	GO:0015123//acetate transmembrane transporter activity	GO:0006847//plasma membrane acetate transport	K07034//uncharacterized protein	Has domain(s) with predicted integral component of membrane localization
AN3523		2.70554	8.4271	1.63912	0.036801	Up	0.0140895	NA	NA	NA	K13985//N-acyl-phosphatidylethanolamine-hydrolysing phospholipase D [EC:3.1.4.54]	Has domain(s) with predicted hydrolase activity
AN9162		35.8217	111.558	1.63889	5.96051e-08	Up	7.9577e-09	NA	GO:0016627//oxidoreductase activity, acting on the CH-CH group of donors;GO:0050660//flavin adenine dinucleotide binding	NA	K19823//nitroalkane oxidase [EC:1.7.3.1];K00249//acyl-CoA dehydrogenase [EC:1.3.8.7]	Putative acyl-coA dehydrogenase
AN8962		9.76086	30.3535	1.63678	0.00116568	Up	0.0002973	GO:0016021//integral component of membrane	NA	NA	NA	Has domain(s) with predicted solute:proton antiporter activity, role in cation transport, transmembrane transport and integral component of membrane localization
AN8010		5649.39	17555	1.63571	7.83341e-58	Up	9.30118e-60	NA	GO:0004373//glycogen (starch) synthase activity	GO:0005978//glycogen biosynthetic process	K00693//glycogen synthase [EC:2.4.1.11]	Putative glycogen (starch) synthase with a predicted role in glycogen biosynthesis
AN0337		128.41	399.02	1.63571	1.8077e-23	Up	8.06215e-25	NA	NA	NA	K00899//5-methylthioribose kinase [EC:2.7.1.100];K15732//RNA polymerase II subunit A C-terminal domain phosphatase [EC:3.1.3.16]	Ortholog of <i>A. fumigatus Af293</i> : Afu1g07195, <i>A. niger CBS 513.88</i> : An07g09780, <i>A. oryzae RIB40</i> : AO090012000973, <i>Aspergillus wentii</i> : Aspwe1_0028307 and <i>Aspergillus sydowii</i> : Aspsy1_0047732
AN5359		2.87969	8.947	1.63549	0.0414716	Up	0.0162205	NA	GO:0045482//trichodiene synthase activity	GO:0016106//sesquiterpenoid biosynthetic process	K12249//trichodiene synthase [EC:4.2.3.6]	Has domain(s) with predicted trichodiene synthase activity and role in sesquiterpenoid biosynthetic process
AN1330		824.121	2558.62	1.63444	2.10006e-39	Up	4.66275e-41	NA	GO:0008081//phosphoric diester hydrolase activity	GO:0006629//lipid metabolic process	NA	Predicted glycosylphosphatidylinositol (GPI)-anchored protein
AN3284		12.7229	39.4585	1.63291	0.00101714	Up	0.000255586	NA	NA	NA	NA	Ortholog of <i>A. fumigatus Af293</i> : Afu4g07467, <i>A. niger CBS 513.88</i> : An12g05240, An04g01840, <i>A. oryzae RIB40</i> : AO090020000271, AO090103000196 and <i>Aspergillus wentii</i> : Aspwe1_0034590, Aspwe1_0053489
AN2515		172.357	533.461	1.62999	8.42691e-30	Up	2.75772e-31	NA	GO:0016491//oxidoreductase activity	NA	K19654//2-dehydropantolactone reductase [EC:1.1.1.358];K00002//alcohol dehydrogenase (NADP+) [EC:1.1.1.2];K18097//glycerol 2-dehydrogenase (NADP+) [EC:1.1.1.156]	Has domain(s) with predicted oxidoreductase activity and role in oxidation-reduction process
AN4500		4668.78	14430.2	1.62797	6.94602e-05	Up	1.37526e-05	GO:0005739//mitochondrion	GO:0042030//ATPase inhibitor activity	GO:0032780//negative regulation of ATPase activity	K22255//ATPase inhibitor, mitochondrial	Putative mitochondrial ATPase inhibitor; expression upregulated after exposure to farnesol
AN11189		2.65	8.184	1.62682	0.0372194	Up	0.0142676	GO:0005634//nucleus;GO:0016021//integral component of membrane	GO:0003677//DNA binding;GO:0008270//zinc ion binding	GO:0055085//transmembrane transport;GO:0006351//transcription, DNA-templated	K01939//adenylosuccinate synthase [EC:6.3.4.4];K01078//acid phosphatase [EC:3.1.3.2];K13336//peroxin-3;K11369//retrograde regulation protein 2	Has domain(s) with predicted role in transmembrane transport and integral component of membrane localization
AN5542		10.4277	32.1991	1.62661	0.0224652	Up	0.0080631	NA	GO:0046872//metal ion binding;GO:0016491//oxidoreductase activity	NA	K04125//gibberellin 2-oxidase [EC:1.14.11.13]	Has domain(s) with predicted 2-oxoglutarate-dependent dioxygenase activity, iron ion binding, oxidoreductase activity and role in oxidation-reduction process
AN8628		14.2611	43.8233	1.61961	0.000347824	Up	7.84022e-05	NA	GO:0008270//zinc ion binding;GO:0016491//oxidoreductase activity	NA	K00002//alcohol dehydrogenase (NADP+) [EC:1.1.1.2]	Has domain(s) with predicted oxidoreductase activity, transferase activity, transferring acyl groups other than amino-acyl groups, zinc ion binding activity and role in oxidation-reduction process
AN11680	mndC	6.01161	18.4649	1.61896	0.034531	Up	0.013097	GO:0005576//extracellular region	GO:0052761//exo-1,4-beta-D-glucosaminidase activity	GO:0000272//polysaccharide catabolic process	K15855//exo-1,4-beta-D-glucosaminidase [EC:3.2.1.165]	Putative beta-1,4-mannosidase with a predicted role in polysaccharide degradation
AN5604	acuG	823.787	2530.27	1.61895	1.21927e-27	Up	4.41382e-29	GO:0005634//nucleus;GO:0005829//cytosol;GO:0005622//intracellular	GO:0042132//fructose 1,6-bisphosphate 1-phosphatase activity	GO:0005986//sucrose biosynthetic process;GO:0006094//gluconeogenesis;GO:0006000//fructose metabolic process;GO:0042149//cellular response to glucose starvation;GO:0015976//carbon utilization;GO:0006002//fructose 6-phosphate metabolic process;GO:0005975//carbohydrate metabolic process;GO:0030388//fructose 1,6-bisphosphate metabolic process	K03841//fructose-1,6-bisphosphatase I [EC:3.1.3.11]	Putative fructose-bisphosphatase with a predicted role in gluconeogenesis and glycolysis; intracellular; protein abundance decreased by menadione stress; expression upregulated after exposure to farnesol
AN4111		16.6278	50.9503	1.61549	0.000143393	Up	3.01071e-05	GO:0005737//cytoplasm	GO:0000908//taurine dioxygenase activity;GO:0000907//sulfonate dioxygenase activity;GO:0016491//oxidoreductase activity	GO:0044273//sulfur compound catabolic process	K19245//sulfonate dioxygenase [EC:1.14.11.-]	Has domain(s) with predicted oxidoreductase activity and role in oxidation-reduction process
AN11489		554.444	1694.75	1.61196	5.50769e-06	Up	9.30975e-07	NA	NA	NA	NA	Protein of unknown function; transcript is induced by nitrate
AN6203		693.422	2117	1.61021	1.04656e-92	Up	5.9607e-95	NA	NA	NA	K02925//large subunit ribosomal protein L3e	Ortholog of <i>A. fumigatus Af293</i> : Afu2g11860, <i>A. oryzae RIB40</i> : AO090026000457, <i>Aspergillus tubingensis</i> : Asptu1_0039119 and <i>Aspergillus brasiliensis</i> : Aspbr1_0038813
AN10219		2369.7	7189.58	1.6012	6.22146e-50	Up	9.60936e-52	NA	NA	NA	K01183//chitinase [EC:3.2.1.14]	Transcript induced in response to calcium dichloride in a CrzA-dependent manner; intracellular, menadione stress-induced protein
AN7011		371.655	1127.43	1.601	5.45511e-24	Up	2.36973e-25	NA	NA	NA	K00276//primary-amine oxidase [EC:1.4.3.21]	Ortholog of <i>A. fumigatus Af293</i> : Afu4g04318, <i>A. niger CBS 513.88</i> : An14g00530, <i>Aspergillus wentii</i> : Aspwe1_0053203, <i>Aspergillus sydowii</i> : Aspsy1_0184132 and <i>Aspergillus terreus NIH2624</i> : ATET_02726
AN2118		7.41522	22.488	1.60059	0.0053301	Up	0.0016033	GO:0005829//cytosol	GO:0016831//carboxy-lyase activity;GO:0016787//hydrolase activity	NA	K14333//2,3-dihydroxybenzoate decarboxylase [EC:4.1.1.46]	Has domain(s) with predicted catalytic activity and role in metabolic process
AN3199	lacpA	5.47984	16.61	1.59985	0.0267052	Up	0.0097937	NA	NA	NA	K01487//guanine deaminase [EC:3.5.4.3];K08139//MFS transporter, SP family, sugar:H+ symporter	MFS sugar transporter; induced by lactose and galactose
AN2021		187.127	566.536	1.59815	0.0022687	Up	0.000614316	NA	NA	NA	K14855//ribosome assembly protein 4	Ortholog of <i>A. nidulans FGSC A4</i> : AN8468, <i>A. fumigatus Af293</i> : Afu7g00550 and <i>A. niger CBS 513.88</i> : An15g05630, An11g03460, An11g07530, An04g03850, An09g00640
AN6954		42.8892	129.726	1.59678	0.00249174	Up	0.000684333	NA	NA	NA	NA	Protein of unknown function
AN7867		12.5535	37.9569	1.59628	0.0059388	Up	0.00180761	GO:0005634//nucleus	GO:0000981//RNA polymerase II transcription factor activity, sequence-specific DNA binding;GO:0008270//zinc ion binding	NA	K09240//transcriptional regulatory protein CAT8;K05349//beta-glucosidase [EC:3.2.1.21];K00052//3-isopropylmalate dehydrogenase [EC:1.1.1.85]	Has domain(s) with predicted DNA-binding transcription factor activity, RNA polymerase II-specific, zinc ion binding activity, role in regulation of transcription, DNA-templated and nucleus localization
AN5568		653.069	1967.63	1.59115	0.000917668	Up	0.000228287	NA	NA	NA	NA	Putative F-box protein
AN1753		388.766	1171.12	1.59091	9.67031e-37	Up	2.35246e-38	GO:0005741//mitochondrial outer membrane	NA	NA	K17290//oxidoreductase [EC:1.1.1.-]	Ortholog of <i>S. cerevisiae</i> : FMP52, <i>A. fumigatus Af293</i> : Afu6g08930, <i>A. niger CBS 513.88</i> : An11g06680, <i>A. oryzae RIB40</i> : AO090001000572, AO090010000132 and <i>Aspergillus wentii</i> : Aspwe1_0706048
AN5209		705.689	2124	1.58968	3.37275e-06	Up	5.54149e-07	GO:0019005//SCF ubiquitin ligase complex	NA	GO:0031146//SCF-dependent proteasomal ubiquitin-dependent protein catabolic process	K00921//1-phosphatidylinositol-3-phosphate 5-kinase [EC:2.7.1.150]	Putative F-box protein
AN3963		5.02243	15.105	1.58857	0.0158272	Up	0.00541325	NA	GO:0016491//oxidoreductase activity	NA	K22124//gliotoxin biosynthesis thioredoxin reductase	Putative gliotoxin reductase
AN1571	abfB	8.01693	24.0965	1.5877	0.0252448	Up	0.00918015	GO:0005576//extracellular region	GO:0046556//alpha-L-arabinofuranosidase activity	GO:0045493//xylan catabolic process;GO:0045490//pectin catabolic process;GO:0019566//arabinose metabolic process;GO:0046373//L-arabinose metabolic process;GO:0031222//arabinan catabolic process	K20844//non-reducing end alpha-L-arabinofuranosidase [EC:3.2.1.55]	Protein with alpha-arabinofuranosidase activity, involved in degradation of pectin
AN2033		39.9624	119.924	1.58541	0.0454919	Up	0.0180533	GO:0016021//integral component of membrane	GO:0004497//monooxygenase activity;GO:0071949//FAD binding	GO:0035690//cellular response to drug;GO:0044550//secondary metabolite biosynthetic process;GO:0019748//secondary metabolic process	K00480//salicylate hydroxylase [EC:1.14.13.1]	Predicted monooxygenase; predicted secondary metabolism gene cluster member
AN11023		139.764	418.753	1.58311	1.03181e-16	Up	7.06203e-18	NA	GO:0046872//metal ion binding;GO:0004075//biotin carboxylase activity;GO:0016787//hydrolase activity;GO:0005524//ATP binding	GO:0046856//phosphatidylinositol dephosphorylation	K20279//synaptojanin [EC:3.1.3.36];K01099//inositol polyphosphate 5-phosphatase INPP5B/F [EC:3.1.3.36]	Ortholog(s) have phosphatidylinositol-4,5-bisphosphate 5-phosphatase activity, role in phosphatidylinositol dephosphorylation and endoplasmic reticulum localization
AN9213		3.62577	10.8614	1.58286	0.0282247	Up	0.01043	NA	GO:0004622//lysophospholipase activity	NA	NA	Has domain(s) with predicted hydrolase activity
AN6057	CYP52G1	37.7211	112.948	1.58222	0.00828847	Up	0.0026324	NA	GO:0016705//oxidoreductase activity, acting on paired donors, with incorporation or reduction of molecular oxygen;GO:0020037//heme binding;GO:0005506//iron ion binding;GO:0004497//monooxygenase activity	NA	K15388//cytochrome P450 monooxygenase;K00493//unspecific monooxygenase [EC:1.14.14.1]	Putative cytochrome P450
AN2843		4.13239	12.365	1.58122	0.0302168	Up	0.0112595	NA	NA	NA	NA	Protein of unknown function
AN11787		1149.8	3438.93	1.58057	7.68605e-07	Up	1.17676e-07	NA	NA	NA	NA	Protein of unknown function
AN4154		177.267	529.863	1.5797	3.27691e-24	Up	1.41085e-25	GO:0016021//integral component of membrane	GO:0003847//1-alkyl-2-acetylglycerophosphocholine esterase activity	GO:0016042//lipid catabolic process	K01062//platelet-activating factor acetylhydrolase [EC:3.1.1.47]	Has domain(s) with predicted 1-alkyl-2-acetylglycerophosphocholine esterase activity and role in lipid catabolic process
AN5907		12661.5	37770.6	1.57682	3.34627e-68	Up	3.10109e-70	GO:0005622//intracellular	GO:0004751//ribose-5-phosphate isomerase activity	GO:0005975//carbohydrate metabolic process	K01808//ribose 5-phosphate isomerase B [EC:5.3.1.6]	Putative ribose-5-phosphate isomerase; intracellular, menadione stress-induced protein
AN2555		417.112	1242.61	1.57487	0.00334301	Up	0.000945233	NA	GO:0004185//serine-type carboxypeptidase activity	GO:0051603//proteolysis involved in cellular protein catabolic process	K01288//carboxypeptidase D [EC:3.4.16.6]	Ortholog(s) have carboxypeptidase activity, serine-type carboxypeptidase activity
AN1412		107.353	319.223	1.57221	4.24727e-20	Up	2.40674e-21	GO:0005765//lysosomal membrane;GO:0016021//integral component of membrane	GO:0031419//cobalamin binding	GO:0006810//transport	K14617//LMBR1 domain-containing protein 1	Ortholog of <i>A. fumigatus Af293</i> : Afu8g04030, <i>A. niger CBS 513.88</i> : An16g09150, <i>A. oryzae RIB40</i> : AO090103000016, <i>Aspergillus wentii</i> : Aspwe1_0117975 and <i>Aspergillus sydowii</i> : Aspsy1_0144289
AN7866		15.2893	45.4398	1.57144	0.0292533	Up	0.0108496	GO:0016021//integral component of membrane	GO:0005355//glucose transmembrane transporter activity;GO:0005351//sugar:proton symporter activity;GO:0022857//transmembrane transporter activity	GO:0035428//hexose transmembrane transport;GO:0046323//glucose import	K08141//MFS transporter, SP family, general alpha glucoside:H+ symporter	Ortholog(s) have role in fumiquinazoline C biosynthetic process
AN1593		31.1443	92.5493	1.57125	0.00993473	Up	0.00321855	GO:0016021//integral component of membrane;GO:0005789//endoplasmic reticulum membrane	GO:0050661//NADP binding;GO:0004420//hydroxymethylglutaryl-CoA reductase (NADPH) activity	GO:0008299//isoprenoid biosynthetic process;GO:0015936//coenzyme A metabolic process	K00021//hydroxymethylglutaryl-CoA reductase (NADPH) [EC:1.1.1.34]	Putative 3-hydroxy-3-methylglutaryl-coenzyme A (HMG-CoA) reductase isozyme with a predicted role in sterol metabolism; member of the PbcR-activated diterpene cluster
AN4482		94.8377	281.181	1.56797	4.4261e-10	Up	4.79398e-11	GO:0016021//integral component of membrane	NA	GO:0008643//carbohydrate transport;GO:0055085//transmembrane transport	K08176//MFS transporter, PHS family, inorganic phosphate transporter;K19851//flocculation protein FLO11;K08150//MFS transporter, SP family, solute carrier family 2 (myo-inositol transporter), member 13	Has domain(s) with predicted transmembrane transporter activity, role in transmembrane transport and integral component of membrane localization
AN8495		320.325	944.933	1.56067	9.00948e-25	Up	3.75721e-26	GO:0016021//integral component of membrane;GO:0005737//cytoplasm	NA	NA	NA	Ortholog of <i>A. nidulans FGSC A4</i> : AN3479, AN3143, <i>A. fumigatus Af293</i> : Afu3g01440, Afu3g13940, Afu4g03340, Afu5g07620 and <i>A. niger CBS 513.88</i> : An13g02880, An09g04780
AN6850		61.4302	180.975	1.55877	3.68218e-10	Up	3.94202e-11	NA	NA	GO:0007165//signal transduction	NA	Ortholog of <i>A. niger CBS 513.88</i> : An14g06230, <i>Neosartorya fischeri NRRL 181</i> : NFIA_074110, <i>Aspergillus wentii</i> : Aspwe1_0170832 and <i>Aspergillus versicolor</i> : Aspve1_0211329
AN1418		108.346	318.682	1.55647	0.0143244	Up	0.00484531	NA	GO:0004342//glucosamine-6-phosphate deaminase activity	GO:0006044//N-acetylglucosamine metabolic process;GO:0005975//carbohydrate metabolic process	K02564//glucosamine-6-phosphate deaminase [EC:3.5.99.6]	Ortholog(s) have glucosamine-6-phosphate deaminase activity
AN6963		17.2595	50.7522	1.55608	0.000278188	Up	6.16047e-05	NA	GO:0016491//oxidoreductase activity	NA	K22124//gliotoxin biosynthesis thioredoxin reductase	Ortholog(s) have flavin-linked sulfhydryl oxidase activity and role in oxidation-reduction process
AN7341		206.585	607.219	1.55548	5.63206e-12	Up	5.24115e-13	GO:0016021//integral component of membrane	NA	NA	NA	Ortholog of <i>A. niger CBS 513.88</i> : An15g06860, <i>A. oryzae RIB40</i> : AO090102000219, <i>Neosartorya fischeri NRRL 181</i> : NFIA_091700, <i>Aspergillus wentii</i> : Aspwe1_0107255 and <i>Aspergillus versicolor</i> : Aspve1_0125535
AN2694		116.482	342.332	1.55528	2.97107e-12	Up	2.68742e-13	NA	NA	NA	K00059//3-oxoacyl-[acyl-carrier protein] reductase [EC:1.1.1.100]	Has domain(s) with predicted oxidoreductase activity and role in metabolic process
AN7042		492.977	1444.45	1.55093	1.57303e-23	Up	6.96999e-25	GO:0005739//mitochondrion	NA	GO:0000266//mitochondrial fission	K17981//mitochondrial fission process protein 1	Ortholog of <i>A. fumigatus Af293</i> : Afu4g04060, <i>A. niger CBS 513.88</i> : An14g00810, <i>A. oryzae RIB40</i> : AO090206000108, <i>Aspergillus wentii</i> : Aspwe1_0043276 and <i>Aspergillus sydowii</i> : Aspsy1_0048943
AN6742		85.5208	250.397	1.54987	7.32329e-08	Up	9.86902e-09	NA	GO:0016829//lyase activity;GO:0004497//monooxygenase activity;GO:0071949//FAD binding	GO:0044550//secondary metabolite biosynthetic process	K00480//salicylate hydroxylase [EC:1.14.13.1]	Has domain(s) with predicted FAD binding, carboxy-lyase activity, oxidoreductase activity and role in metabolic process
AN5161		7.7316	22.5873	1.54667	0.00713243	Up	0.0022198	GO:0005576//extracellular region	GO:0008061//chitin binding;GO:0004568//chitinase activity	GO:0006032//chitin catabolic process	K01183//chitinase [EC:3.2.1.14]	Putative F-box protein
AN3143		41.9366	122.353	1.54477	0.000704889	Up	0.000170183	GO:0016021//integral component of membrane;GO:0005737//cytoplasm	NA	NA	K19849//signaling mucin MSB2	Ortholog of <i>A. nidulans FGSC A4</i> : AN3479, AN8495, <i>A. fumigatus Af293</i> : Afu3g01440, Afu3g13940, Afu4g03340, Afu5g07620 and <i>A. niger CBS 513.88</i> : An13g02880, An09g04780
AN6211	plaA	1232.07	3573.88	1.53641	1.64144e-18	Up	1.01728e-19	NA	GO:0004622//lysophospholipase activity	GO:0009395//phospholipid catabolic process	K16342//cytosolic phospholipase A2 [EC:3.1.1.4]	Putative phospholipase with a predicted role in phospholipid metabolism; calcium-dependent phospholipase A2 activity
AN5947		53.822	156.111	1.5363	3.77288e-10	Up	4.05005e-11	NA	NA	NA	NA	Ortholog of <i>A. niger CBS 513.88</i> : An11g05770, <i>Neosartorya fischeri NRRL 181</i> : NFIA_007650, <i>Aspergillus versicolor</i> : Aspve1_0047552 and <i>Aspergillus zonatus</i> : Aspzo1_0020862
AN7193	larA	3472.89	10050.6	1.53308	2.67054e-54	Up	3.53184e-56	GO:0005576//extracellular region	GO:0016491//oxidoreductase activity	NA	K18107//L-glyceraldehyde reductase [EC:1.1.1.372]	Putative NADPH-dependent glycerol dehydrogenase with a predicted role in carbohydrate metabolism; transcript upregulated by growth in glycerol, by growth on xylose and after exposure to farnesol
AN10043		76.0901	219.365	1.52756	8.58001e-06	Up	1.48425e-06	NA	GO:0005524//ATP binding;GO:0016491//oxidoreductase activity	NA	K11654//SWI/SNF-related matrix-associated actin-dependent regulator of chromatin subfamily A member 5 [EC:3.6.4.-]	Has domain(s) with predicted ATP binding, DNA binding, helicase activity, nucleic acid binding activity
AN8265		114.658	330.497	1.52731	0.0339982	Up	0.0128753	NA	NA	NA	NA	Protein of unknown function
AN10370		1289.78	3715.04	1.52626	1.53134e-05	Up	2.73628e-06	NA	NA	NA	K20803//ubiquitin-protein ligase E3 D [EC:2.3.2.26];K06662//cell cycle checkpoint protein	Has domain(s) with predicted oxidoreductase activity
AN9401		1471.54	4235.47	1.5252	4.55235e-95	Up	2.37307e-97	NA	GO:0016491//oxidoreductase activity	NA	K07512//mitochondrial trans-2-enoyl-CoA reductase [EC:1.3.1.38]	Ortholog(s) have mitochondrion localization
AN8400		53.0203	152.506	1.52425	7.88292e-07	Up	1.20843e-07	GO:0016021//integral component of membrane	GO:0005355//glucose transmembrane transporter activity;GO:0005351//sugar:proton symporter activity	GO:0035428//hexose transmembrane transport;GO:0046323//glucose import	K08139//MFS transporter, SP family, sugar:H+ symporter	Sugar transporter; transcriptionally induced by growth on xylose
AN4120		10.022	28.7633	1.52105	0.0324034	Up	0.0121806	NA	GO:0018580//nitronate monooxygenase activity	NA	K00459//nitronate monooxygenase [EC:1.13.12.16]	Ortholog(s) have nitronate monooxygenase activity and role in denitrification pathway, detoxification of nitrogen compound
AN7208		732.975	2100.7	1.51904	4.56416e-15	Up	3.48073e-16	NA	NA	GO:0097308//cellular response to farnesol	NA	SET domain protein; protein levels decrease in response to farnesol
AN4988		3749.18	10723	1.51606	1.2458e-198	Up	2.0445e-201	NA	NA	NA	K11682//SWR1-complex protein 3;K11841//ubiquitin carboxyl-terminal hydrolase 10 [EC:3.4.19.12];K01183//chitinase [EC:3.2.1.14]	Ortholog(s) have intracellular localization
AN7891		23.5449	67.1388	1.51173	0.00190607	Up	0.000507109	NA	NA	NA	K19356//lytic cellulose monooxygenase (C1-hydroxylating) [EC:1.14.99.54]	Putative beta-1,4-endoglucanase
AN9288		33.6908	95.7937	1.50758	2.97549e-05	Up	5.53794e-06	GO:0016021//integral component of membrane	GO:0008270//zinc ion binding;GO:0016491//oxidoreductase activity	NA	K00004//(R,R)-butanediol dehydrogenase / meso-butanediol dehydrogenase / diacetyl reductase [EC:1.1.1.4 1.1.1.- 1.1.1.303]	Has domain(s) with predicted oxidoreductase activity, transferase activity, transferring acyl groups other than amino-acyl groups, zinc ion binding activity and role in oxidation-reduction process
AN5838		6.10045	17.3387	1.50701	0.020106	Up	0.00708436	GO:0005789//endoplasmic reticulum membrane	GO:0009055//electron transfer activity;GO:0003958//NADPH-hemoprotein reductase activity;GO:0010181//FMN binding	GO:0006696//ergosterol biosynthetic process	K00327//NADPH-ferrihemoprotein reductase [EC:1.6.2.4]	Has domain(s) with predicted FMN binding, iron ion binding, oxidoreductase activity and role in oxidation-reduction process
AN0878	lccD	53.2574	151.35	1.50683	0.00520932	Up	0.00155993	GO:0033573//high-affinity iron permease complex	GO:0052716//hydroquinone:oxygen oxidoreductase activity;GO:0004322//ferroxidase activity;GO:0005507//copper ion binding;GO:0016491//oxidoreductase activity	GO:0034755//iron ion transmembrane transport;GO:0006826//iron ion transport;GO:0033215//iron assimilation by reduction and transport	K19791//iron transport multicopper oxidase	Extracellular laccase, a copper-containing enzyme that oxidizes phenolic substrates
AN7166		5765.94	16376.8	1.50602	1.45292e-49	Up	2.27215e-51	NA	NA	NA	K01183//chitinase [EC:3.2.1.14]	Ortholog of <i>A. nidulans FGSC A4</i> : AN3215, AN8609, <i>A. fumigatus Af293</i> : Afu3g14210, Afu4g03360, Afu4g12510 and <i>A. niger CBS 513.88</i> : An09g04200, An14g01840
AN3392		7.99591	22.6703	1.50347	0.0279338	Up	0.0103036	NA	GO:0071949//FAD binding	NA	K00480//salicylate hydroxylase [EC:1.14.13.1]	Has domain(s) with predicted FAD binding, oxidoreductase activity and role in metabolic process
AN2445		111.693	316.041	1.50057	0.0178562	Up	0.00617959	NA	NA	NA	NA	Predicted glycosylphosphatidylinositol (GPI)-anchored protein
AN5447		1357.06	3839.11	1.50029	0.038311	Up	0.0147748	NA	GO:0004351//glutamate decarboxylase activity;GO:0030170//pyridoxal phosphate binding	GO:0006536//glutamate metabolic process	K01580//glutamate decarboxylase [EC:4.1.1.15]	Putative glutamate decarboxylase with a predicted role in 4-aminobutyrate (GABA) shunt
AN12027	ssmA	375.669	1056.09	1.4912	7.27066e-25	Up	3.01804e-26	NA	NA	NA	NA	Non-essential protein of unknown function, similar to MvlA
AN1144		75.6176	212.09	1.48788	0.000142988	Up	3.00083e-05	NA	NA	NA	K08329//autophagy-related protein 17	Protein of unknown function
AN7293		319.401	894.196	1.48522	2.14736e-39	Up	4.78849e-41	GO:0016021//integral component of membrane	GO:0016491//oxidoreductase activity	NA	NA	Has domain(s) with predicted oxidoreductase activity and role in oxidation-reduction process
AN10812		14.6953	41.0647	1.48255	0.00275329	Up	0.000763341	GO:0016021//integral component of membrane	GO:0005524//ATP binding;GO:0004672//protein kinase activity	NA	K08150//MFS transporter, SP family, solute carrier family 2 (myo-inositol transporter), member 13	Protein of unknown function; transcript repressed by nitrate
AN3638		268.66	750.048	1.4812	0.019086	Up	0.00667523	GO:0016021//integral component of membrane	GO:0005506//iron ion binding;GO:0016491//oxidoreductase activity	GO:0008610//lipid biosynthetic process	K00227//Delta7-sterol 5-desaturase [EC:1.14.19.20]	Putative C-4 sterol methyl oxidase with a predicted role in sterol metabolism
AN4063		140.365	391.304	1.47911	1.39619e-16	Up	9.66375e-18	NA	NA	NA	K19851//flocculation protein FLO11	Ortholog of <i>A. fumigatus Af293</i> : Afu1g05380, <i>Neosartorya fischeri NRRL 181</i> : NFIA_019370, <i>Aspergillus wentii</i> : Aspwe1_0037253 and <i>Aspergillus versicolor</i> : Aspve1_0054332
AN2037		99.547	277.004	1.47646	0.0407992	Up	0.0158998	NA	NA	GO:0019748//secondary metabolic process	K06001//tryptophan synthase beta chain [EC:4.2.1.20]	Predicted NAD binding oxidoreductase; predicted secondary metabolism gene cluster member
AN2800		12.3283	34.2558	1.47437	0.00515905	Up	0.00154288	GO:0016021//integral component of membrane	GO:0016787//hydrolase activity;GO:0003824//catalytic activity	NA	NA	Ortholog of <i>A. fumigatus Af293</i> : Afu8g01700, <i>Neosartorya fischeri NRRL 181</i> : NFIA_095280, <i>Aspergillus versicolor</i> : Aspve1_0082293 and <i>Aspergillus clavatus NRRL 1</i> : ACLA_044160
AN11391		4.81178	13.3574	1.473	0.0418876	Up	0.0164291	NA	NA	NA	NA	Protein of unknown function
AN8989		38.0897	105.668	1.47206	0.00136081	Up	0.000351533	NA	NA	NA	K01759//lactoylglutathione lyase [EC:4.4.1.5]	Ortholog of <i>A. fumigatus Af293</i> : Afu5g14830, <i>A. oryzae RIB40</i> : AO090001000186, <i>Neosartorya fischeri NRRL 181</i> : NFIA_041290 and <i>Aspergillus wentii</i> : Aspwe1_0039524, Aspwe1_0045369
AN8612		20.8077	57.6206	1.46947	0.000788091	Up	0.000192477	GO:0016021//integral component of membrane	NA	NA	NA	Ortholog of <i>Aspergillus versicolor</i> : Aspve1_0136952 and <i>Aspergillus sydowii</i> : Aspsy1_0157571
AN5087		13.5379	37.4853	1.46932	0.00699235	Up	0.00217351	NA	NA	NA	NA	Ortholog of <i>Aspergillus tubingensis</i> : Asptu1_0123225, <i>Aspergillus brasiliensis</i> : Aspbr1_0049601 and <i>Aspergillus fumigatus A1163</i> : AFUB_080030
AN1250		1057.79	2926.16	1.46796	6.01901e-20	Up	3.44557e-21	NA	NA	NA	K13100//pre-mRNA-splicing factor CWC22;K13171//serine/arginine repetitive matrix protein 1	Ortholog of <i>A. fumigatus Af293</i> : Afu1g10220, <i>A. niger CBS 513.88</i> : An08g02090, <i>Neosartorya fischeri NRRL 181</i> : NFIA_015430 and <i>Aspergillus versicolor</i> : Aspve1_0119420
AN3474		14.3015	39.5307	1.46681	0.00286038	Up	0.000796069	NA	NA	NA	NA	Ortholog of <i>A. oryzae RIB40</i> : AO090003001515, <i>Aspergillus flavus NRRL 3357</i> : AFL2T_01577 and <i>Aspergillus wentii</i> : Aspwe1_0071034
AN2225		749.356	2069.36	1.46547	2.31875e-45	Up	4.25294e-47	NA	GO:0003824//catalytic activity;GO:0050662//coenzyme binding	NA	NA	Has domain(s) with predicted NAD binding, oxidoreductase activity, acting on the aldehyde or oxo group of donors, NAD or NADP as acceptor activity and role in cellular amino acid metabolic process, oxidation-reduction process
AN0740		145.194	399.325	1.45959	3.86056e-22	Up	1.88202e-23	NA	NA	NA	K00129//aldehyde dehydrogenase (NAD(P)+) [EC:1.2.1.5];K00128//aldehyde dehydrogenase (NAD+) [EC:1.2.1.3]	Has domain(s) with predicted oxidoreductase activity, oxidoreductase activity, acting on the aldehyde or oxo group of donors, NAD or NADP as acceptor activity and role in oxidation-reduction process
AN12441		58.6608	161.201	1.45839	0.00708836	Up	0.0022054	GO:0005634//nucleus	GO:0003677//DNA binding;GO:0008270//zinc ion binding;GO:0003824//catalytic activity	GO:0006351//transcription, DNA-templated	K01557//acylpyruvate hydrolase [EC:3.7.1.5];K17100//dihydroxyacetone synthase [EC:2.2.1.3];K03142//transcription initiation factor TFIIH subunit 2	Has domain(s) with predicted catalytic activity and role in metabolic process
AN6693		711.369	1954.03	1.45778	0.0152852	Up	0.00520279	NA	NA	NA	NA	Protein of unknown function; transcript repressed by nitrate
AN1077		12.962	35.546	1.4554	0.0182382	Up	0.00634174	GO:0005634//nucleus	GO:0000981//RNA polymerase II transcription factor activity, sequence-specific DNA binding;GO:0003677//DNA binding;GO:0008270//zinc ion binding	GO:0006351//transcription, DNA-templated	K09244//transcriptional regulatory protein AMDR	Has domain(s) with predicted DNA binding, DNA-binding transcription factor activity, RNA polymerase II-specific, zinc ion binding activity and role in regulation of transcription, DNA-templated, transcription, DNA-templated
AN6571		97.5027	267.014	1.4534	2.1335e-08	Up	2.70832e-09	GO:0005794//Golgi apparatus	GO:0000026//alpha-1,2-mannosyltransferase activity;GO:0016757//transferase activity, transferring glycosyl groups	GO:0006486//protein glycosylation;GO:0046354//mannan biosynthetic process;GO:0035268//protein mannosylation	K05535//alpha 1,2-mannosyltransferase [EC:2.4.1.-]	Ortholog(s) have alpha-1,2-mannosyltransferase activity, role in mannan biosynthetic process, protein glycosylation, protein mannosylation and Golgi apparatus localization
AN8050		848.027	2321.74	1.45302	2.65828e-40	Up	5.74819e-42	NA	NA	NA	NA	Ortholog of <i>A. fumigatus Af293</i> : Afu5g02090, <i>A. niger CBS 513.88</i> : An02g11190, <i>A. oryzae RIB40</i> : AO090003001312, <i>Neosartorya fischeri NRRL 181</i> : NFIA_040030 and <i>Aspergillus wentii</i> : Aspwe1_0061053
AN7724		362.964	993.272	1.45236	1.83656e-41	Up	3.77629e-43	GO:0031307//integral component of mitochondrial outer membrane;GO:0016021//integral component of membrane	NA	GO:0000422//autophagy of mitochondrion	NA	Ortholog of <i>A. niger CBS 513.88</i> : An03g04310, <i>A. oryzae RIB40</i> : AO090701000727, <i>Neosartorya fischeri NRRL 181</i> : NFIA_079200, <i>Aspergillus wentii</i> : Aspwe1_0023644 and <i>Aspergillus versicolor</i> : Aspve1_0052931
AN8988		51.6884	140.452	1.44216	4.52335e-07	Up	6.72018e-08	NA	NA	NA	NA	Has domain(s) with predicted NAD binding, oxidoreductase activity, acting on the aldehyde or oxo group of donors, NAD or NADP as acceptor activity and role in cellular amino acid metabolic process, oxidation-reduction process
AN8455		50.6859	137.463	1.43939	3.23891e-05	Up	6.07199e-06	NA	NA	NA	K01012//biotin synthase [EC:2.8.1.6]	Ortholog of <i>A. fumigatus Af293</i> : Afu5g10940, Afu5g10960, <i>Neosartorya fischeri NRRL 181</i> : NFIA_076300, <i>Aspergillus wentii</i> : Aspwe1_0041244 and <i>Aspergillus versicolor</i> : Aspve1_0042580
AN5144	pfkZ	1555.62	4216	1.43838	0.0032122	Up	0.000902976	NA	GO:0005524//ATP binding;GO:0003873//6-phosphofructo-2-kinase activity	GO:0006003//fructose 2,6-bisphosphate metabolic process;GO:0006000//fructose metabolic process	K00900//6-phosphofructo-2-kinase [EC:2.7.1.105]	Putative 6-phosphofructo-2-kinase with a predicted role in mannose/mannitol, fructose, and sorbose/sorbitol metabolism
AN7524		279.336	756.217	1.4368	5.295e-29	Up	1.78391e-30	NA	GO:0016787//hydrolase activity	GO:0008152//metabolic process	NA	Has domain(s) with predicted hydrolase activity and role in metabolic process
AN12150		47.5756	128.138	1.42941	2.22535e-08	Up	2.83996e-09	NA	NA	NA	NA	Protein of unknown function
AN5646		487.525	1309.17	1.42511	1.72532e-49	Up	2.74812e-51	NA	NA	NA	K07513//acetyl-CoA acyltransferase 1 [EC:2.3.1.16]	Putative enzyme with a predicted role in fatty acid degradation
AN1726		181.461	487.099	1.42456	1.32135e-12	Up	1.17351e-13	NA	GO:0003863//3-methyl-2-oxobutanoate dehydrogenase (2-methylpropanoyl-transferring) activity;GO:0003826//alpha-ketoacid dehydrogenase activity	GO:0009083//branched-chain amino acid catabolic process	K00166//2-oxoisovalerate dehydrogenase E1 component alpha subunit [EC:1.2.4.4]	Putative 3-methyl-2-oxobutanoate dehydrogenase
AN0732		144.801	388.614	1.42426	5.30559e-07	Up	7.95403e-08	GO:0016021//integral component of membrane	NA	GO:0055085//transmembrane transport	K08157//MFS transporter, DHA1 family, multidrug resistance protein	Putative transporter of the major facilitator superfamily (MFS); expression upregulated after exposure to farnesol
AN6182	galD	769.36	2064.21	1.42386	9.56182e-70	Up	8.49201e-72	NA	GO:0008108//UDP-glucose:hexose-1-phosphate uridylyltransferase activity;GO:0008270//zinc ion binding	GO:0033499//galactose catabolic process via UDP-galactose	K00965//UDPglucose--hexose-1-phosphate uridylyltransferase [EC:2.7.7.12]	Putative hexose-1-phosphate uridylyltransferase with a predicted role in galactose and galactitol metabolism; expression upregulated after exposure to farnesol
AN12330		23.4595	62.9091	1.4231	0.0213488	Up	0.00760265	NA	GO:0003824//catalytic activity	GO:0008152//metabolic process	K09780//uncharacterized protein	Protein of unknown function
AN1001		1105.1	2957.63	1.42027	0.00670283	Up	0.00207186	NA	NA	NA	NA	Ortholog of <i>A. fumigatus Af293</i> : Afu1g12770, <i>A. niger CBS 513.88</i> : An08g05540, <i>A. oryzae RIB40</i> : AO090012000633, <i>Aspergillus wentii</i> : Aspwe1_0027882 and <i>Aspergillus sydowii</i> : Aspsy1_0191418
AN3163	stoA	2192.02	5865.23	1.41993	0.00908258	Up	0.00291355	NA	NA	NA	K11293//protein HIRA/HIR1	Putative stomatin ortholog, predicted to have scaffolding functions in maintenance of lipid microdomains in membranes; mutation affects hyphal morphology
AN7772	CYP5080B1	52.4542	140.228	1.41864	6.34732e-08	Up	8.48025e-09	NA	GO:0016705//oxidoreductase activity, acting on paired donors, with incorporation or reduction of molecular oxygen;GO:0020037//heme binding;GO:0005506//iron ion binding;GO:0004497//monooxygenase activity	NA	K07824//benzoate 4-monooxygenase [EC:1.14.13.12]	Putative cytochrome P450; transcript repressed by nitrate
AN6460		35.8013	95.5286	1.41592	0.00221565	Up	0.000598455	GO:0016021//integral component of membrane	NA	NA	NA	Ortholog of <i>A. nidulans FGSC A4</i> : AN12398, <i>A. oryzae RIB40</i> : AO090023000067, AO090010000683, <i>Aspergillus wentii</i> : Aspwe1_0075588 and <i>Aspergillus versicolor</i> : Aspve1_0086685
AN6431		6.46239	17.2424	1.41582	0.0332796	Up	0.0125389	NA	GO:0016740//transferase activity;GO:0016491//oxidoreductase activity	NA	K15384//aspyridone synthetase, hybrid polyketide synthase / nonribosomal peptide synthetase;K15394//hybrid polyketide synthase / nonribosomal peptide synthetase ACE1;K15419//emericellamide biosynthesis, highly reducing iterative type I polyketide synthase	Putative polyketide synthase; predicted backbone enzyme of a secondary metabolism gene cluster member; coregulated with AN6432
AN1112		106.5	283.784	1.41393	4.47256e-17	Up	2.9748e-18	NA	NA	NA	NA	Ortholog of <i>A. niger CBS 513.88</i> : An08g04015, <i>Aspergillus wentii</i> : Aspwe1_0740153, <i>Aspergillus versicolor</i> : Aspve1_0121244 and <i>Aspergillus clavatus NRRL 1</i> : ACLA_023820
AN9374		4.59621	12.2385	1.41291	0.0441789	Up	0.0174302	GO:0016021//integral component of membrane	NA	GO:0006950//response to stress	K14715//solute carrier family 39 (zinc transporter), member 9	Has domain(s) with predicted role in response to stress and integral component of membrane localization
AN7945	hk2	41.2038	109.614	1.41158	3.15141e-07	Up	4.59068e-08	GO:0005622//intracellular	GO:0000155//phosphorelay sensor kinase activity	NA	K19690//osomolarity two-component system, sensor histidine kinase CHK1 [EC:2.7.13.3];K19691//osomolarity two-component system, sensor histidine kinase NIK1 [EC:2.7.13.3]	Putative histidine-containing phosphotransfer protein
AN3223	pfkA	9436.1	25100.8	1.41147	0.00286602	Up	0.000797916	GO:0005737//cytoplasm	GO:0046872//metal ion binding;GO:0003872//6-phosphofructokinase activity;GO:0005524//ATP binding	GO:0006002//fructose 6-phosphate metabolic process	K00850//6-phosphofructokinase 1 [EC:2.7.1.11]	Putative 6-phosphofructokinase with a predicted role in gluconeogenesis and glycolysis; upregulated under hypoxic growth conditions
AN0628		446.375	1187.32	1.41138	7.55169e-09	Up	9.19267e-10	NA	GO:0016616//oxidoreductase activity, acting on the CH-OH group of donors, NAD or NADP as acceptor;GO:0051287//NAD binding	NA	K03778//D-lactate dehydrogenase [EC:1.1.1.28]	Putative D-lactate dehydrogenase with a role in pyruvate-acetyl-coA metabolism; transcript is induced by nitrate
AN8309	CYP682B1	25.2591	67.1036	1.40959	0.000133082	Up	2.77752e-05	GO:0016021//integral component of membrane	GO:0016705//oxidoreductase activity, acting on paired donors, with incorporation or reduction of molecular oxygen;GO:0020037//heme binding;GO:0005506//iron ion binding;GO:0004497//monooxygenase activity	NA	K17645//averantin hydroxylase [EC:1.14.13.174];K07824//benzoate 4-monooxygenase [EC:1.14.13.12];K11644//paired amphipathic helix protein Sin3a	Putative cytochrome P450
AN7836		97.1395	257.946	1.40894	0.00161459	Up	0.000423014	NA	NA	NA	NA	Ortholog of <i>A. fumigatus Af293</i> : Afu7g01060, <i>A. oryzae RIB40</i> : AO090003000833, <i>Neosartorya fischeri NRRL 181</i> : NFIA_113770 and <i>Aspergillus terreus NIH2624</i> : ATET_02590
AN7130		7.71512	20.4355	1.40531	0.0377297	Up	0.0144887	NA	NA	NA	K19475//WAS/WASL-interacting protein;K01104//protein-tyrosine phosphatase [EC:3.1.3.48];K01488//adenosine deaminase [EC:3.5.4.4]	Ortholog of <i>A. nidulans FGSC A4</i> : AN2942, AN10320 and <i>A. fumigatus Af293</i> : Afu3g15110, Afu4g08715
AN7183		84.7686	224.529	1.4053	8.53011e-11	Up	8.63798e-12	NA	NA	NA	NA	Protein of unknown function; transcript upregulated by nitrate limitation
AN4177		7.49137	19.8406	1.40515	0.0280458	Up	0.0103503	NA	GO:0003824//catalytic activity;GO:0050662//coenzyme binding	NA	NA	Has domain(s) with predicted catalytic activity, coenzyme binding activity and role in cellular metabolic process
AN0395		12.0831	31.9963	1.40492	0.00515905	Up	0.00154338	GO:0005737//cytoplasm	GO:0000287//magnesium ion binding;GO:0004427//inorganic diphosphatase activity	GO:0006796//phosphate-containing compound metabolic process	K01507//inorganic pyrophosphatase [EC:3.6.1.1]	Putative inorganic diphosphatase with a predicted role in energy metabolism
AN6477		20.4528	54.066	1.40243	0.0402126	Up	0.0156052	NA	NA	NA	K08157//MFS transporter, DHA1 family, multidrug resistance protein;K12604//CCR4-NOT transcription complex subunit 1	Has domain(s) with predicted role in transmembrane transport and integral component of membrane localization
AN8322		8.5925	22.6839	1.40052	0.0109207	Up	0.00357276	GO:0005871//kinesin complex	GO:0043531//ADP binding;GO:0003777//microtubule motor activity	GO:0009116//nucleoside metabolic process	K01537//Ca2+-transporting ATPase [EC:3.6.3.8]	Has domain(s) with predicted ADP binding, microtubule motor activity, nucleoside-triphosphatase activity, nucleotide binding activity and kinesin complex localization
AN2197		19.2658	50.8012	1.39882	0.0201446	Up	0.00710308	NA	GO:0050661//NADP binding;GO:0004499//N,N-dimethylaniline monooxygenase activity;GO:0050660//flavin adenine dinucleotide binding	NA	K00485//dimethylaniline monooxygenase (N-oxide forming) [EC:1.14.13.8]	Has domain(s) with predicted N,N-dimethylaniline monooxygenase activity, NADP binding, flavin adenine dinucleotide binding activity and role in oxidation-reduction process
AN1451		196.367	517.135	1.39699	1.14955e-27	Up	4.15032e-29	NA	NA	NA	NA	Ortholog of <i>A. fumigatus Af293</i> : Afu8g04390, <i>A. niger CBS 513.88</i> : An16g08650, <i>A. oryzae RIB40</i> : AO090103000064, <i>Aspergillus wentii</i> : Aspwe1_0116823 and <i>Aspergillus sydowii</i> : Aspsy1_0144294
AN1356		3028.49	7971.91	1.39633	2.70543e-98	Up	1.3842e-100	NA	NA	NA	NA	Ortholog of <i>A. fumigatus Af293</i> : Afu1g09300, <i>A. niger CBS 513.88</i> : An08g00850, <i>A. oryzae RIB40</i> : AO090005001593, <i>Aspergillus wentii</i> : Aspwe1_0127273 and <i>Aspergillus sydowii</i> : Aspsy1_0025389
AN7295		125.162	328.843	1.3936	0.000619006	Up	0.000147596	GO:0016021//integral component of membrane	NA	GO:0055085//transmembrane transport	K08157//MFS transporter, DHA1 family, multidrug resistance protein	Putative transmembrane transporter; upregulated in A. oryzae and A. nidulans under hypoxic growth conditions
AN7388	cpeA	344.157	903.371	1.39225	4.84846e-07	Up	7.24064e-08	NA	NA	NA	K03782//catalase-peroxidase [EC:1.11.1.21]	Putative catalase-peroxidase with a predicted role in gluconic acid and gluconate metabolism; protein also identified as laccase II which is expressed during sexual development
AN7712		954.419	2499.13	1.38873	0.00298831	Up	0.000835135	NA	NA	NA	K18447//ADP-sugar diphosphatase [EC:3.6.1.21]	Has domain(s) with predicted hydrolase activity
AN3139		6.38182	16.7039	1.38815	0.034581	Up	0.0131274	NA	NA	NA	K00485//dimethylaniline monooxygenase (N-oxide forming) [EC:1.14.13.8]	Has domain(s) with predicted N,N-dimethylaniline monooxygenase activity, NADP binding, flavin adenine dinucleotide binding activity and role in oxidation-reduction process
AN11094		190.144	497.531	1.38769	0.0305018	Up	0.0113774	NA	GO:0016491//oxidoreductase activity	NA	K15385//aspyridone synthetase trans-acting enoyl reductase	Putative zinc-binding oxidoreductase; intracellular, menadione stress-induced protein; expression upregulated after exposure to farnesol
AN3230	pkfA	22.4885	58.8353	1.3875	0.00029295	Up	6.50681e-05	NA	GO:0031177//phosphopantetheine binding;GO:0003824//catalytic activity	GO:0008152//metabolic process	K15317//asperthecin polyketide synthase;K15321//naphtho-gamma-pyrone polyketide synthase	Polyketide synthase; predicted backbone enzyme of the aspernidine A secondary metabolism gene cluster
AN8432		7.29297	19.063	1.38619	0.021717	Up	0.00775504	NA	GO:0003824//catalytic activity	NA	K01183//chitinase [EC:3.2.1.14]	Has domain(s) with predicted catalytic activity
AN0016		6.40112	16.7076	1.3841	0.0366452	Up	0.0140157	NA	GO:0031177//phosphopantetheine binding;GO:0003824//catalytic activity	GO:0008152//metabolic process;GO:0019748//secondary metabolic process	K18281//brevianamide F synthase	Putative nonribosomal peptide synthase
AN3210		49.9174	130.093	1.38193	0.000476241	Up	0.000110291	GO:0016021//integral component of membrane	NA	NA	K08150//MFS transporter, SP family, solute carrier family 2 (myo-inositol transporter), member 13	Has domain(s) with predicted transmembrane transporter activity, role in transmembrane transport and integral component of membrane, membrane localization
AN2121		13.7171	35.6648	1.37852	0.0035013	Up	0.000994384	NA	NA	NA	K18384//trans-L-3-hydroxyproline dehydratase [EC:4.2.1.77]	Has domain(s) with predicted proline racemase activity
AN11149		21.8028	56.6651	1.37795	0.00039825	Up	9.06146e-05	NA	GO:2001070//starch binding;GO:0008484//sulfuric ester hydrolase activity;GO:0004339//glucan 1,4-alpha-glucosidase activity	GO:0005976//polysaccharide metabolic process	K01565//N-sulfoglucosamine sulfohydrolase [EC:3.10.1.1];K01178//glucoamylase [EC:3.2.1.3];K01130//arylsulfatase [EC:3.1.6.1]	Has domain(s) with predicted catalytic activity, sulfuric ester hydrolase activity and role in metabolic process
AN10214		540.569	1403.03	1.376	5.35925e-56	Up	6.77731e-58	NA	GO:0000287//magnesium ion binding;GO:0003824//catalytic activity;GO:0030976//thiamine pyrophosphate binding	NA	K12261//2-hydroxyacyl-CoA lyase 1 [EC:4.1.-.-]	Has domain(s) with predicted catalytic activity, magnesium ion binding, thiamine pyrophosphate binding activity
AN4091		14.2381	36.9309	1.37508	0.00596534	Up	0.00181684	GO:0016021//integral component of membrane	GO:0005524//ATP binding;GO:0042626//ATPase activity, coupled to transmembrane movement of substances	NA	K05658//ATP-binding cassette, subfamily B (MDR/TAP), member 1 [EC:3.6.3.44]	Has domain(s) with predicted ATP binding, ATPase activity, ATPase-coupled transmembrane transporter activity, nucleoside-triphosphatase activity, nucleotide binding activity and role in transmembrane transport
AN9300		11.9378	30.9151	1.37277	0.00419998	Up	0.0012216	GO:0005887//integral component of plasma membrane;GO:0016021//integral component of membrane	GO:0015179//L-amino acid transmembrane transporter activity;GO:0015297//antiporter activity;GO:0015171//amino acid transmembrane transporter activity	NA	K19801//phosphatidylinositol 4-kinase B [EC:2.7.1.67]	Ortholog of <i>Aspergillus wentii</i> : Aspwe1_0049669
AN12232		22.4445	58.0617	1.37122	0.00402078	Up	0.00116171	NA	NA	NA	NA	Protein of unknown function
AN1015		2093.18	5402.04	1.36781	0.000132309	Up	2.75884e-05	NA	GO:0102250//linear malto-oligosaccharide phosphorylase activity;GO:0030170//pyridoxal phosphate binding;GO:0008184//glycogen phosphorylase activity;GO:0102499//SHG alpha-glucan phosphorylase activity	GO:0005975//carbohydrate metabolic process	K00688//glycogen phosphorylase [EC:2.4.1.1]	Putative phosphorylase with a predicted role in glycogen degradation
AN3522	fhbB	18.326	47.2574	1.36665	0.00304947	Up	0.000853698	NA	GO:0046872//metal ion binding;GO:0020037//heme binding;GO:0005344//oxygen carrier activity;GO:0019825//oxygen binding;GO:0008941//nitric oxide dioxygenase activity;GO:0071949//FAD binding	GO:0051409//response to nitrosative stress	K05916//nitric oxide dioxygenase [EC:1.14.12.17];K04563//cyclin-dependent kinase [EC:2.7.11.22]	Flavohemoprotein, involved (with FhbA) in sterigmatocystin production
AN6468		10.5704	27.2495	1.36619	0.0184516	Up	0.00642306	GO:0016020//membrane;GO:0016021//integral component of membrane	GO:0046873//metal ion transmembrane transporter activity	GO:0098655//cation transmembrane transport	K01845//glutamate-1-semialdehyde 2,1-aminomutase [EC:5.4.3.8]	Has domain(s) with predicted metal ion transmembrane transporter activity, role in metal ion transport, transmembrane transport and membrane localization
AN5989		308.99	796.35	1.36584	3.9934e-29	Up	1.33769e-30	NA	NA	NA	K01213//galacturan 1,4-alpha-galacturonidase [EC:3.2.1.67]	Putative NAD dependent epimerase/dehydratase; intracellular; protein abundance decreased by menadione stress
AN6713		182.659	470.624	1.36542	3.98572e-22	Up	1.95073e-23	NA	GO:0008168//methyltransferase activity	NA	K06970//23S rRNA (adenine1618-N6)-methyltransferase [EC:2.1.1.181]	Ortholog(s) have U6 snRNA (adenine-(43)-N(6))-methyltransferase activity and role in snRNA (adenine-N6)-methylation
AN6658		83.2334	214.309	1.36446	0.000159359	Up	3.36749e-05	NA	GO:0016491//oxidoreductase activity	NA	K13366//polyamine oxidase [EC:1.5.3.14 1.5.3.16 1.5.3.-]	Has domain(s) with predicted oxidoreductase activity and role in oxidation-reduction process
AN1509		162.849	418.035	1.36009	5.90504e-08	Up	7.87225e-09	GO:0051286//cell tip;GO:0030427//site of polarized growth;GO:0031097//medial cortex	NA	GO:0008360//regulation of cell shape;GO:0071852//fungal-type cell wall organization or biogenesis	NA	Ortholog of <i>A. fumigatus Af293</i> : Afu8g05120, <i>A. niger CBS 513.88</i> : An16g07630, <i>A. oryzae RIB40</i> : AO090005000631, <i>Aspergillus wentii</i> : Aspwe1_0044080 and <i>Aspergillus sydowii</i> : Aspsy1_0028718
AN4474		64.4349	165.198	1.35828	7.97744e-09	Up	9.72633e-10	NA	NA	NA	NA	Ortholog of <i>A. niger CBS 513.88</i> : An04g02110, <i>A. oryzae RIB40</i> : AO090023000799, <i>Neosartorya fischeri NRRL 181</i> : NFIA_108450 and <i>Aspergillus versicolor</i> : Aspve1_0133959
AN5523	tpsA	1604.43	4110.17	1.35714	2.94082e-59	Up	3.23635e-61	GO:0005946//alpha,alpha-trehalose-phosphate synthase complex (UDP-forming);GO:0005737//cytoplasm	GO:0003825//alpha,alpha-trehalose-phosphate synthase (UDP-forming) activity;GO:0016791//phosphatase activity	GO:0005992//trehalose biosynthetic process;GO:0044262//cellular carbohydrate metabolic process;GO:0070413//trehalose metabolism in response to stress;GO:0034605//cellular response to heat;GO:0070301//cellular response to hydrogen peroxide	K00697//trehalose 6-phosphate synthase [EC:2.4.1.15]	Putative alpha,alpha-trehalose-phosphate synthase (UDP-forming) with a role in trehalose biosynthesis; transcriptionally induced during spore germination and exponential growth; required for viability of conidia during prolonged storage
AN2585		197.953	507.043	1.35695	1.06878e-07	Up	1.47435e-08	GO:0016021//integral component of membrane	NA	NA	K08139//MFS transporter, SP family, sugar:H+ symporter	Has domain(s) with predicted transmembrane transporter activity, role in transmembrane transport and integral component of membrane, membrane localization
AN2959		11.6302	29.7388	1.35448	0.0440892	Up	0.0173905	GO:0016021//integral component of membrane	NA	GO:0055085//transmembrane transport	K01939//adenylosuccinate synthase [EC:6.3.4.4];K08192//MFS transporter, ACS family, allantoate permease;K03448//MFS transporter, ACS family, pantothenate transporter	Has domain(s) with predicted role in transmembrane transport and integral component of membrane localization
AN4213		73.3227	187.334	1.35328	5.96157e-05	Up	1.17114e-05	GO:0016021//integral component of membrane	NA	NA	K00108//choline dehydrogenase [EC:1.1.99.1];K14326//regulator of nonsense transcripts 1 [EC:3.6.4.-];K14213//Xaa-Pro dipeptidase [EC:3.4.13.9]	Protein of unknown function
AN1072		16.3417	41.5908	1.34771	0.0139375	Up	0.00468656	NA	NA	NA	NA	Ortholog of <i>Aspergillus versicolor</i> : Aspve1_0285801 and <i>Aspergillus sydowii</i> : Aspsy1_0025703
AN7797		33.2061	84.1454	1.34144	4.38215e-05	Up	8.40133e-06	GO:0016021//integral component of membrane	GO:0015140//malate transmembrane transporter activity	NA	NA	Has domain(s) with predicted role in transmembrane transport and integral component of membrane localization
AN2690		22.4174	56.7966	1.34119	0.000381689	Up	8.66252e-05	NA	GO:0004553//hydrolase activity, hydrolyzing O-glycosyl compounds	GO:0005975//carbohydrate metabolic process	NA	Has domain(s) with predicted hydrolase activity, hydrolyzing O-glycosyl compounds activity and role in carbohydrate metabolic process
AN4503		38.2194	96.6635	1.33867	0.00041006	Up	9.36975e-05	NA	NA	NA	NA	Protein of unknown function
AN11140		1490.44	3765.57	1.33713	2.19981e-36	Up	5.39387e-38	GO:0016020//membrane	GO:0016757//transferase activity, transferring glycosyl groups	NA	NA	PASA transcript
AN12212		34.459	86.9251	1.33489	9.90989e-06	Up	1.7277e-06	NA	NA	NA	NA	Protein of unknown function
AN2594		105.543	265.716	1.33205	6.39459e-14	Up	5.24086e-15	NA	GO:0016209//antioxidant activity	GO:0055114//oxidation-reduction process	NA	Ortholog of <i>A. nidulans FGSC A4</i> : AN7988, <i>A. fumigatus Af293</i> : Afu6g03330, <i>A. oryzae RIB40</i> : AO090020000705, <i>Aspergillus flavus NRRL 3357</i> : AFL2T_10650 and <i>Neosartorya fischeri NRRL 181</i> : NFIA_049690
AN11069		847.942	2131.75	1.33	8.98161e-18	Up	5.74844e-19	GO:0016021//integral component of membrane	NA	GO:0005975//carbohydrate metabolic process	K01113//alkaline phosphatase D [EC:3.1.3.1]	Ortholog of <i>A. fumigatus Af293</i> : Afu5g03860, <i>A. niger CBS 513.88</i> : An09g06330, <i>Neosartorya fischeri NRRL 181</i> : NFIA_038250 and <i>Aspergillus wentii</i> : Aspwe1_0115239
AN12192		15.7043	39.4527	1.32896	0.00305979	Up	0.000857178	NA	GO:0016787//hydrolase activity	GO:0008152//metabolic process	NA	Ortholog of <i>A. nidulans FGSC A4</i> : AN3979, <i>Aspergillus flavus NRRL 3357</i> : AFL2T_09411, <i>Aspergillus versicolor</i> : Aspve1_0043435 and <i>Aspergillus sydowii</i> : Aspsy1_0051867
AN1761		1029.43	2576.69	1.32368	8.05933e-13	Up	7.07204e-14	NA	NA	NA	K10576//ubiquitin-conjugating enzyme E2 H [EC:2.3.2.23]	Ortholog(s) have ubiquitin-protein transferase activity and role in negative regulation of gluconeogenesis, proteasome-mediated ubiquitin-dependent protein catabolic process, ubiquitin-dependent protein catabolic process
AN4843	agdG	285.899	715.417	1.32328	5.14915e-19	Up	3.10172e-20	GO:0005634//nucleus;GO:0005829//cytosol	GO:0044654//starch alpha-glucosidase activity;GO:0032450//maltose alpha-glucosidase activity;GO:0004575//sucrose alpha-glucosidase activity;GO:0003824//catalytic activity;GO:0044653//dextrin alpha-glucosidase activity	GO:0005975//carbohydrate metabolic process	K01226//trehalose-6-phosphate hydrolase [EC:3.2.1.93];K01182//oligo-1,6-glucosidase [EC:3.2.1.10];K01187//alpha-glucosidase [EC:3.2.1.20]	Putative alpha-glucosidase with a predicted role in maltose metabolism
AN5099		456.193	1140.84	1.32238	0.00120197	Up	0.000306903	NA	GO:0003677//DNA binding	NA	K11314//transcriptional adapter 2-alpha	Ortholog(s) have role in chromatin remodeling and Clr6 histone deacetylase complex I'', Rpd3L-Expanded complex, Rpd3S complex localization
AN8433		119.074	296.886	1.31805	4.19373e-06	Up	6.97943e-07	NA	GO:0003824//catalytic activity	GO:0008152//metabolic process	K22152//fusarinine C synthase	Has domain(s) with predicted catalytic activity and role in metabolic process
AN6946		23.9172	59.6076	1.31745	0.0200922	Up	0.00707725	GO:0016021//integral component of membrane	NA	NA	K14950//manganese-transporting P-type ATPase [EC:3.6.3.-];K01613//phosphatidylserine decarboxylase [EC:4.1.1.65];K01051//pectinesterase [EC:3.1.1.11]	Ortholog of <i>A. nidulans FGSC A4</i> : AN6413, AN6419, AN5312, AN5664, AN8328, AN3241, AN10369, AN1930, AN2386, AN1738, AN11159, AN8984, AN8951, AN1540, AN8971, AN9387, AN9266, AN9306, AN1317, AN10886, AN7232, AN7774, AN12202
AN6548		252.463	628.394	1.3156	2.0282e-24	Up	8.61483e-26	NA	NA	NA	K06966//uncharacterized protein	Ortholog(s) have role in response to purine-containing compound
AN5847		711.425	1767.91	1.31326	4.70494e-19	Up	2.82051e-20	GO:0016021//integral component of membrane	NA	NA	K11244//cell wall integrity and stress response component	Ortholog of <i>A. fumigatus Af293</i> : Afu2g08000, <i>A. niger CBS 513.88</i> : An05g00550, <i>Neosartorya fischeri NRRL 181</i> : NFIA_083670 and <i>Aspergillus wentii</i> : Aspwe1_0175059, Aspwe1_0670697
AN5335	CYP5120B1	464.417	1152.6	1.3114	0.0484256	Up	0.0194282	GO:0016021//integral component of membrane	GO:0016705//oxidoreductase activity, acting on paired donors, with incorporation or reduction of molecular oxygen;GO:0020037//heme binding;GO:0005506//iron ion binding	NA	K07824//benzoate 4-monooxygenase [EC:1.14.13.12]	Putative cytochrome P450
AN0183		1454.97	3606.47	1.3096	4.96468e-51	Up	7.38064e-53	NA	NA	NA	K19849//signaling mucin MSB2;K01183//chitinase [EC:3.2.1.14]	Putative molybdopterin binding domain protein
AN6105		135.256	334.792	1.30758	6.23746e-07	Up	9.45946e-08	NA	GO:0016846//carbon-sulfur lyase activity	GO:0008152//metabolic process	NA	Has domain(s) with predicted carbon-sulfur lyase activity and role in metabolic process
AN11142	CYP547C1	122.816	303.766	1.30646	0.000170965	Up	3.63089e-05	GO:0016021//integral component of membrane	GO:0016705//oxidoreductase activity, acting on paired donors, with incorporation or reduction of molecular oxygen;GO:0020037//heme binding;GO:0005506//iron ion binding	NA	K21475//alkylphenol/PAH-inducible cytochrome P450 monooxygenase;K16261//yeast amino acid transporter;K14338//cytochrome P450 / NADPH-cytochrome P450 reductase [EC:1.14.14.1 1.6.2.4]	Putative cytochrome P450
AN12022		31.8626	78.7152	1.30478	9.4496e-05	Up	1.91747e-05	NA	GO:0004497//monooxygenase activity;GO:0071949//FAD binding	GO:0044550//secondary metabolite biosynthetic process	K00450//gentisate 1,2-dioxygenase [EC:1.13.11.4];K15319//monooxygenase;K00505//tyrosinase [EC:1.14.18.1];K00480//salicylate hydroxylase [EC:1.14.13.1]	Has domain(s) with predicted FAD binding, oxidoreductase activity and role in metabolic process
AN8561		23.3777	57.6707	1.3027	0.000497111	Up	0.000115844	NA	NA	NA	K00065//2-dehydro-3-deoxy-D-gluconate 5-dehydrogenase [EC:1.1.1.127];K21451//xylanolytic transcriptional activator XlnR	Has domain(s) with predicted oxidoreductase activity and role in metabolic process
AN7378		9.14972	22.5229	1.29959	0.0345488	Up	0.0131071	NA	NA	NA	NA	Ortholog of <i>A. niger CBS 513.88</i> : An15g07560, <i>A. oryzae RIB40</i> : AO090103000092, <i>Neosartorya fischeri NRRL 181</i> : NFIA_102090 and <i>Aspergillus versicolor</i> : Aspve1_0187655
AN0819		1501.51	3689.51	1.29701	1.47963e-90	Up	8.99859e-93	GO:0005783//endoplasmic reticulum;GO:0016021//integral component of membrane	NA	GO:0006886//intracellular protein transport	K20405//nitrogen permease regulator 2-like protein;K14009//B-cell receptor-associated protein 31	Ortholog(s) have endoplasmic reticulum, plasma membrane localization
AN1614		37.9794	93.1595	1.29448	0.00858178	Up	0.00273716	GO:0005737//cytoplasm	GO:0008757//S-adenosylmethionine-dependent methyltransferase activity;GO:0008168//methyltransferase activity	GO:0032259//methylation	K00559//sterol 24-C-methyltransferase [EC:2.1.1.41]	Has domain(s) with predicted methyltransferase activity and role in metabolic process
AN7870		26.0678	63.9137	1.29386	0.0457359	Up	0.0181725	NA	GO:0016798//hydrolase activity, acting on glycosyl bonds	GO:0008152//metabolic process	K20929//glyoxal/methylglyoxal oxidase [EC:1.2.3.15];K08254//glucan endo-1,3-alpha-glucosidase [EC:3.2.1.59]	Ortholog of <i>A. fumigatus Af293</i> : Afu3g01650, Afu6g11970, <i>Neosartorya fischeri NRRL 181</i> : NFIA_002730, NFIA_057640 and <i>Aspergillus versicolor</i> : Aspve1_0204208
AN10057		42.7999	104.776	1.29163	3.17729e-06	Up	5.19274e-07	GO:0005576//extracellular region;GO:0005737//cytoplasm	NA	GO:0048278//vesicle docking;GO:0006887//exocytosis	K20412//peptidase inhibitor 16;K13449//pathogenesis-related protein 1;K15071//recyclin-1	Ortholog(s) have cholesterol binding activity, role in pathogenesis and cell surface, extracellular region, extracellular vesicle, yeast-form cell wall localization
AN5584		24.6339	60.2802	1.29104	0.00138333	Up	0.000357752	NA	NA	NA	NA	Protein of unknown function
AN0285		1671.99	4085.29	1.28887	2.08055e-59	Up	2.22938e-61	GO:0016021//integral component of membrane	GO:0017057//6-phosphogluconolactonase activity	GO:0006098//pentose-phosphate shunt;GO:0005975//carbohydrate metabolic process	K01057//6-phosphogluconolactonase [EC:3.1.1.31]	Putative 6-phosphogluconolactonase with a predicted role in gluconic acid and gluconate metabolism; expression upregulated after exposure to farnesol
AN8099		91.6107	223.733	1.28819	2.10287e-06	Up	3.3637e-07	GO:0005618//cell wall	GO:0045735//nutrient reservoir activity	GO:0033609//oxalate metabolic process	K01569//oxalate decarboxylase [EC:4.1.1.2]	Putative oxalate decarboxylase with a predicted role in oxalic acid metabolism
AN12084		417.898	1019.35	1.28643	7.00252e-10	Up	7.74002e-11	NA	NA	NA	NA	Ortholog of <i>Aspergillus wentii</i> : Aspwe1_0167532, <i>Aspergillus versicolor</i> : Aspve1_0052887, <i>Aspergillus zonatus</i> : Aspzo1_0014388 and <i>Aspergillus sydowii</i> : Aspsy1_1045764
AN0293		306.916	748.057	1.28531	1.32207e-30	Up	4.09678e-32	NA	GO:0019888//protein phosphatase regulator activity;GO:0051723//protein methylesterase activity	GO:0006482//protein demethylation	K13617//protein phosphatase methylesterase 1 [EC:3.1.1.89]	Ortholog(s) have carboxylic ester hydrolase activity, structural constituent of ribosome activity, role in C-terminal protein demethylation and mitochondrial small ribosomal subunit localization
AN5481		36.4426	88.7564	1.28423	2.02523e-05	Up	3.68916e-06	NA	GO:0005089//Rho guanyl-nucleotide exchange factor activity	GO:0035023//regulation of Rho protein signal transduction	K11236//cell division control protein 24;K20705//dynamin-binding protein	Has domain(s) with predicted Rho guanyl-nucleotide exchange factor activity, phospholipid binding activity, role in regulation of Rho protein signal transduction and intracellular localization
AN2425		6137.45	14934.3	1.28291	4.90482e-35	Up	1.25947e-36	NA	NA	NA	NA	Ortholog of <i>A. fumigatus Af293</i> : Afu2g13850, <i>A. niger CBS 513.88</i> : An02g05260, <i>A. oryzae RIB40</i> : AO090026000188, <i>Aspergillus wentii</i> : Aspwe1_0054675 and <i>Aspergillus sydowii</i> : Aspsy1_0075212
AN1274		2280.62	5535.75	1.27935	4.22588e-55	Up	5.50723e-57	NA	NA	NA	K18097//glycerol 2-dehydrogenase (NADP+) [EC:1.1.1.156]	Ortholog(s) have alditol:NADP+ 1-oxidoreductase activity, aldo-keto reductase (NADP) activity, glycerol dehydrogenase [NAD(P)+] activity, mRNA binding, oxidoreductase activity
AN5173		12.1502	29.4541	1.27749	0.0200558	Up	0.00705311	NA	GO:0016787//hydrolase activity	GO:0008152//metabolic process	NA	Has domain(s) with predicted hydrolase activity
AN10149		617.761	1495.39	1.27541	1.965e-27	Up	7.20822e-29	GO:0016021//integral component of membrane	GO:0008324//cation transmembrane transporter activity	NA	NA	Ortholog of <i>A. fumigatus Af293</i> : Afu1g11510, <i>A. niger CBS 513.88</i> : An08g03630, <i>A. oryzae RIB40</i> : AO090038000273, <i>Neosartorya fischeri NRRL 181</i> : NFIA_014060 and <i>Aspergillus wentii</i> : Aspwe1_0028047
AN5842	ldhA	28.0986	67.7403	1.26952	0.00442772	Up	0.00129895	NA	NA	NA	K00016//L-lactate dehydrogenase [EC:1.1.1.27]	Putative L-lactate dehydrogenase with a predicted role in the methylglyoxal bypass
AN8525		26.4632	63.7006	1.26732	0.000584275	Up	0.000138412	NA	GO:0016491//oxidoreductase activity	NA	K17877//nitrite reductase (NAD(P)H) [EC:1.7.1.4];K17871//NADH:ubiquinone reductase (non-electrogenic) [EC:1.6.5.9]	Has domain(s) with predicted oxidoreductase activity and role in oxidation-reduction process
AN2012	rfeF	2904.65	6989.97	1.26692	1.58031e-20	Up	8.6956e-22	NA	NA	NA	K17095//annexin A7/11;K19828//mitochondrial GTPase 1	Ortholog of <i>A. fumigatus Af293</i> : Afu4g10200/rfeF, <i>A. niger CBS 513.88</i> : An04g06870, <i>A. oryzae RIB40</i> : AO090003001201, <i>Aspergillus wentii</i> : Aspwe1_0230245 and <i>Aspergillus sydowii</i> : Aspsy1_0084459
AN4807		53.6627	129.065	1.2661	3.18507e-06	Up	5.20852e-07	NA	NA	NA	K16261//yeast amino acid transporter	Ortholog of <i>A. niger CBS 513.88</i> : An02g13800, <i>A. oryzae RIB40</i> : AO090020000293, <i>Aspergillus wentii</i> : Aspwe1_0052428, <i>Aspergillus sydowii</i> : Aspsy1_0087808 and <i>Aspergillus terreus NIH2624</i> : ATET_08721
AN2361		28.1761	67.5932	1.26241	0.00221337	Up	0.000597626	NA	GO:0019120//hydrolase activity, acting on acid halide bonds, in C-halide compounds	GO:0008152//metabolic process	K01560//2-haloacid dehalogenase [EC:3.8.1.2]	Has domain(s) with predicted hydrolase activity, hydrolase activity, acting on acid halide bonds, in C-halide compounds activity and role in metabolic process
AN10305		30.882	74.0781	1.26228	0.00855793	Up	0.00272872	GO:0005774//vacuolar membrane;GO:0033179//proton-transporting V-type ATPase, V0 domain;GO:0016021//integral component of membrane	GO:0015078//hydrogen ion transmembrane transporter activity	GO:0015991//ATP hydrolysis coupled proton transport	K02155//V-type H+-transporting ATPase 16kDa proteolipid subunit	Has domain(s) with predicted proton transmembrane transporter activity and role in proton transmembrane transport
AN6091		1073.4	2573.46	1.26152	0.00447498	Up	0.00131714	NA	NA	NA	K20823//N-alpha-acetyltransferase 35, NatC auxiliary subunit	Has domain(s) with predicted DNA binding, DNA-binding transcription factor activity, RNA polymerase II-specific, zinc ion binding activity and role in regulation of transcription, DNA-templated, transcription, DNA-templated
AN1584		75.6111	181.258	1.26138	8.42859e-06	Up	1.45643e-06	GO:0005634//nucleus	GO:0000981//RNA polymerase II transcription factor activity, sequence-specific DNA binding;GO:0008270//zinc ion binding	NA	K09246//arginine metabolism regulation protein II	Ortholog(s) have transcription coregulator activity, role in regulation of arginine metabolic process and nucleus localization
AN9340	treA	2636.01	6311.49	1.25963	4.86668e-31	Up	1.47988e-32	GO:0031160//spore wall;GO:0005576//extracellular region	GO:0030246//carbohydrate binding;GO:0004555//alpha,alpha-trehalase activity	GO:0005993//trehalose catabolic process	K01194//alpha,alpha-trehalase [EC:3.2.1.28]	Alpha,alpha-trehalase with a role in trehalose hydrolysis; localized to the conidial cell wall; expression upregulated after exposure to farnesol
AN10025		26.7286	63.8947	1.25731	0.000428967	Up	9.83076e-05	GO:0016021//integral component of membrane	NA	NA	K11360//transcriptional activator SPT8	Ortholog of <i>A. fumigatus Af293</i> : Afu5g11280, <i>A. niger CBS 513.88</i> : An01g02420, <i>A. oryzae RIB40</i> : AO090026000715, <i>Neosartorya fischeri NRRL 181</i> : NFIA_075990 and <i>Aspergillus clavatus NRRL 1</i> : ACLA_014360
AN4659		747.038	1783.74	1.25566	9.15267e-16	Up	6.71496e-17	NA	GO:0003824//catalytic activity	GO:0008152//metabolic process	K22149//mevalonyl-CoA ligase;K19951//TBC1 domain family member 8/9	Putative acyl-CoA synthetase/AMP-binding domain protein; has a predicted mitochondrial localization signal
AN2942		465.319	1110.39	1.25478	2.54847e-09	Up	2.9571e-10	NA	NA	NA	K01104//protein-tyrosine phosphatase [EC:3.1.3.48];K01488//adenosine deaminase [EC:3.5.4.4]	Ortholog of <i>A. nidulans FGSC A4</i> : AN10320, AN7130 and <i>A. fumigatus Af293</i> : Afu3g15110, Afu4g08715
AN4995		257.584	614.35	1.25402	1.54229e-27	Up	5.6427e-29	GO:0016021//integral component of membrane	NA	NA	NA	Has domain(s) with predicted integral component of membrane localization
AN4483	cmkD	1044.18	2485.75	1.25131	9.76816e-58	Up	1.16927e-59	NA	GO:0005524//ATP binding;GO:0004672//protein kinase activity	NA	K12488//Arf-GAP with SH3 domain, ANK repeat and PH domain-containing protein;K08286//protein-serine/threonine kinase [EC:2.7.11.-]	Predicted protein serine/threonine kinase, part of HogA mitogen-activated protein kinase (MAPK) signaling pathway, involved in regulation of stress response and development
AN3140		321.011	763.645	1.25028	4.2246e-24	Up	1.83111e-25	GO:0016021//integral component of membrane	NA	NA	NA	Ortholog of <i>A. niger CBS 513.88</i> : An02g08990, <i>A. oryzae RIB40</i> : AO090012000820, <i>Aspergillus wentii</i> : Aspwe1_0050036, <i>Aspergillus sydowii</i> : Aspsy1_1171750 and <i>Aspergillus terreus NIH2624</i> : ATET_04095
AN8202		1748.12	4158.22	1.25016	3.00839e-12	Up	2.72408e-13	NA	NA	NA	NA	Ortholog of <i>A. fumigatus Af293</i> : Afu5g03340, <i>A. niger CBS 513.88</i> : An09g05655, <i>A. oryzae RIB40</i> : AO090102000539, <i>Aspergillus wentii</i> : Aspwe1_0115517 and <i>Aspergillus sydowii</i> : Aspsy1_0161584
AN11903		130.234	309.452	1.24861	6.35406e-06	Up	1.08385e-06	NA	GO:0008239//dipeptidyl-peptidase activity	NA	K06978//uncharacterized protein	Has domain(s) with predicted aminopeptidase activity, dipeptidyl-peptidase activity, hydrolase activity and role in metabolic process, proteolysis
AN12156		79.2125	187.65	1.24424	0.000895225	Up	0.000221754	NA	NA	NA	NA	Ortholog of <i>A. fumigatus Af293</i> : Afu6g11520, <i>Aspergillus fumigatus A1163</i> : AFUB_077530 and <i>Aspergillus aculeatus ATCC16872</i> : Aacu16872_046590
AN0378		32.07	75.8884	1.24265	0.000116609	Up	2.4157e-05	NA	NA	NA	NA	Ortholog of <i>A. niger CBS 513.88</i> : An01g06440, <i>A. oryzae RIB40</i> : AO090005001321, <i>Aspergillus versicolor</i> : Aspve1_0085305, Aspve1_0120457 and <i>Aspergillus niger ATCC 1015</i> : 36035-mRNA
AN1893	silA	117.856	278.47	1.2405	0.00014031	Up	2.93921e-05	NA	NA	NA	K00102//D-lactate dehydrogenase (cytochrome) [EC:1.1.2.4]	Light response regulator
AN9365	xlnB	19.812	46.7108	1.23738	0.0239393	Up	0.00865458	GO:0016020//membrane;GO:0005576//extracellular region	GO:0031176//endo-1,4-beta-xylanase activity	GO:0045493//xylan catabolic process	K01181//endo-1,4-beta-xylanase [EC:3.2.1.8]	Protein with endo-1,4-beta-xylanase activity, involved in degradation of xylans
AN5634	acuD	329.958	777.679	1.23689	8.04436e-09	Up	9.82884e-10	GO:0005622//intracellular;GO:0005737//cytoplasm;GO:0009514//glyoxysome	GO:0046872//metal ion binding;GO:0046421//methylisocitrate lyase activity;GO:0004451//isocitrate lyase activity	GO:0019752//carboxylic acid metabolic process;GO:0006099//tricarboxylic acid cycle;GO:0006097//glyoxylate cycle	K01637//isocitrate lyase [EC:4.1.3.1]	Isocitrate lyase, required for utilization of acetate and fatty acids as carbon sources; transcriptional induction in response to acetate is mediated by FacB; transcriptional induction in response to long-chain fatty acids mediated by FarA
AN6642	enaA	2696.91	6343.67	1.23401	6.39467e-13	Up	5.58045e-14	GO:0016021//integral component of membrane	GO:0005524//ATP binding;GO:0019829//cation-transporting ATPase activity	GO:1902600//hydrogen ion transmembrane transport	K01536//Na+-exporting ATPase [EC:3.6.3.7]	Putative potassium-transporting ATPase with a predicted role in energy metabolism; locus contains the conserved upstream open reading frames (uORFs) AN6642-uORF and AN6642-uORF.2
AN6862		31.0005	72.8135	1.23191	0.00113649	Up	0.000289198	NA	NA	NA	NA	Ortholog of <i>A. niger CBS 513.88</i> : An03g01640, <i>Neosartorya fischeri NRRL 181</i> : NFIA_074040, <i>Aspergillus wentii</i> : Aspwe1_0170839 and <i>Aspergillus versicolor</i> : Aspve1_0035273
AN0742		121.76	285.551	1.22971	2.41414e-11	Up	2.33281e-12	GO:0005634//nucleus	GO:0003677//DNA binding;GO:0008270//zinc ion binding	GO:0006351//transcription, DNA-templated	K02365//separase [EC:3.4.22.49];K09248//proline utilization trans-activator;K01638//malate synthase [EC:2.3.3.9];K09241//transcriptional regulatory protein GAL4	Has domain(s) with predicted DNA binding, DNA-binding transcription factor activity, RNA polymerase II-specific, zinc ion binding activity and role in regulation of transcription, DNA-templated, transcription, DNA-templated
AN8739		53.4397	125.321	1.22964	0.00491437	Up	0.00146117	NA	NA	NA	NA	Protein of unknown function
AN1597		22.907	53.7187	1.22964	0.0100225	Up	0.00325568	NA	NA	NA	NA	Protein of unknown function; member of the PbcR-activated diterpene cluster
AN9142		187.626	439.701	1.22866	2.26634e-08	Up	2.89665e-09	GO:0016021//integral component of membrane	NA	NA	NA	Ortholog of <i>A. fumigatus Af293</i> : Afu7g01570, <i>Aspergillus wentii</i> : Aspwe1_0029597, <i>Aspergillus sydowii</i> : Aspsy1_0093879 and <i>Aspergillus terreus NIH2624</i> : ATET_01773
AN8469		11.2573	26.3592	1.22745	0.0201986	Up	0.00713281	GO:0005634//nucleus	GO:0000981//RNA polymerase II transcription factor activity, sequence-specific DNA binding;GO:0008270//zinc ion binding	NA	K09245//transcriptional activator protein UGA3;K21632//white-opaque regulator 2	Has domain(s) with predicted DNA-binding transcription factor activity, RNA polymerase II-specific, zinc ion binding activity, role in regulation of transcription, DNA-templated and nucleus localization
AN3366		98.6486	230.615	1.22511	2.99485e-09	Up	3.49818e-10	GO:0005634//nucleus	GO:0001105//RNA polymerase II transcription coactivator activity	GO:0006357//regulation of transcription from RNA polymerase II promoter	NA	Ortholog of <i>Aspergillus versicolor</i> : Aspve1_0051963 and <i>Aspergillus sydowii</i> : Aspsy1_0088131
AN8815		3858.04	9000.67	1.22217	0.00691838	Up	0.00214651	GO:0005622//intracellular	NA	NA	NA	Putative isoflavone reductase family protein; intracellular, menadione stress-induced protein
AN2000	ubi4	15565	36255.4	1.21989	1.67223e-37	Up	3.97113e-39	NA	NA	NA	K08770//ubiquitin C	Polyubiquitin, contains four head to tail repeats of ubiqiutin; transcript upregulated in response to camptothecin
AN3866		295.615	688.422	1.21958	5.67225e-09	Up	6.80079e-10	NA	GO:0030170//pyridoxal phosphate binding	GO:0006520//cellular amino acid metabolic process	K17989//L-serine/L-threonine ammonia-lyase [EC:4.3.1.17 4.3.1.19]	Putative dehydratase with a predicted role in glycine, serine, and threonine metabolism
AN2901	agaA	371.696	864.671	1.21803	1.78179e-26	Up	6.86298e-28	NA	GO:0046872//metal ion binding;GO:0004053//arginase activity	GO:0006525//arginine metabolic process;GO:0000050//urea cycle	K01476//arginase [EC:3.5.3.1]	Arginase, catalyzes hydrolysis of arginine to urea and ornithine in the arginine catabolic pathway; induced by arginine and repressed by ammonium
AN10287		17.6915	41.1429	1.21758	0.0470355	Up	0.0187661	NA	NA	NA	K10254//oleate hydratase [EC:4.2.1.53]	Has domain(s) with predicted FAD binding, oleate hydratase activity and role in fatty acid metabolic process
AN1841		124.166	288.472	1.21615	3.30295e-05	Up	6.2016e-06	NA	NA	NA	K00213//7-dehydrocholesterol reductase [EC:1.3.1.21]	Ortholog of <i>A. fumigatus Af293</i> : Afu4g02840, <i>A. niger CBS 513.88</i> : An15g05470, An12g05260, <i>A. oryzae RIB40</i> : AO090012000694, AO090001000164 and <i>Aspergillus wentii</i> : Aspwe1_0160204
AN11911		63.5172	147.458	1.21508	0.000620054	Up	0.000147965	NA	NA	NA	K10268//F-box and leucine-rich repeat protein 2/20	Protein of unknown function
AN10906		572.179	1328.11	1.21484	5.33095e-10	Up	5.85123e-11	GO:0005634//nucleus	GO:0000981//RNA polymerase II transcription factor activity, sequence-specific DNA binding;GO:0003677//DNA binding;GO:0008270//zinc ion binding	GO:0006351//transcription, DNA-templated	NA	Has domain(s) with predicted DNA binding, zinc ion binding activity, role in transcription, DNA-templated and nucleus localization
AN6915		237.312	547.856	1.20701	6.64686e-14	Up	5.45403e-15	GO:0005623//cell	NA	GO:0045454//cell redox homeostasis	K03671//thioredoxin 1	Has domain(s) with predicted role in cell redox homeostasis
AN10552		296.95	684.366	1.20455	1.44348e-11	Up	1.37256e-12	NA	NA	NA	K17361//acyl-coenzyme A thioesterase 9 [EC:3.1.2.-]	Ortholog of <i>A. fumigatus Af293</i> : Afu4g07060, <i>A. niger CBS 513.88</i> : An04g01460, <i>A. oryzae RIB40</i> : AO090023000870, <i>Aspergillus wentii</i> : Aspwe1_0167183 and <i>Aspergillus sydowii</i> : Aspsy1_0094979
AN2199		16.1946	37.3021	1.20375	0.0193056	Up	0.00676322	NA	GO:0045735//nutrient reservoir activity	NA	NA	0
AN0085		577.43	1329	1.20263	1.94307e-17	Up	1.26425e-18	GO:0016021//integral component of membrane	NA	NA	NA	Ortholog of <i>A. fumigatus Af293</i> : Afu5g12170, <i>A. niger CBS 513.88</i> : An18g02150, <i>A. oryzae RIB40</i> : AO090120000334, <i>Aspergillus wentii</i> : Aspwe1_0026669 and <i>Aspergillus sydowii</i> : Aspsy1_0040526
AN7356		108.611	249.968	1.20257	2.6435e-10	Up	2.78411e-11	NA	NA	NA	K07107//acyl-CoA thioester hydrolase [EC:3.1.2.-]	Ortholog of <i>A. fumigatus Af293</i> : Afu2g16350, <i>A. oryzae RIB40</i> : AO090102000229, <i>Neosartorya fischeri NRRL 181</i> : NFIA_091620, <i>Aspergillus wentii</i> : Aspwe1_0182411 and <i>Aspergillus versicolor</i> : Aspve1_0038652
AN7667		29.6523	68.2339	1.20234	0.00209637	Up	0.000562998	GO:0016021//integral component of membrane	NA	NA	K08139//MFS transporter, SP family, sugar:H+ symporter	Has domain(s) with predicted transmembrane transporter activity, role in transmembrane transport and integral component of membrane, membrane localization
AN7670		280.23	644.424	1.2014	5.55692e-12	Up	5.16586e-13	NA	NA	NA	NA	Ortholog of <i>A. fumigatus Af293</i> : Afu2g01430, <i>Aspergillus wentii</i> : Aspwe1_0114055, <i>Aspergillus versicolor</i> : Aspve1_0030702 and <i>Aspergillus clavatus NRRL 1</i> : ACLA_093480
AN5145		256.475	587.977	1.19694	0.0392116	Up	0.0151676	GO:0016021//integral component of membrane	NA	NA	NA	Ortholog of <i>A. fumigatus Af293</i> : Afu1g07210, <i>A. oryzae RIB40</i> : AO090012000975, <i>Aspergillus wentii</i> : Aspwe1_0520822, <i>Aspergillus sydowii</i> : Aspsy1_0091604 and <i>Aspergillus terreus NIH2624</i> : ATET_10152
AN3381	pkiC	13.4622	30.847	1.19621	0.0268971	Up	0.00986926	GO:0005835//fatty acid synthase complex	GO:0004318//enoyl-[acyl-carrier-protein] reductase (NADH) activity;GO:0004314//[acyl-carrier-protein] S-malonyltransferase activity	GO:0042759//long-chain fatty acid biosynthetic process;GO:0006633//fatty acid biosynthetic process	K00668//fatty acid synthase subunit beta, fungi type [EC:2.3.1.86]	Putative fatty acid synthetase subunit with a predicted role in cytosolic fatty acid formation; involved in secondary metabolite production
AN3464		196.01	448.534	1.19429	6.05023e-09	Up	7.27148e-10	GO:0005737//cytoplasm	GO:0004719//protein-L-isoaspartate (D-aspartate) O-methyltransferase activity	NA	K00573//protein-L-isoaspartate(D-aspartate) O-methyltransferase [EC:2.1.1.77]	Has domain(s) with predicted protein-L-isoaspartate (D-aspartate) O-methyltransferase activity and role in cellular protein modification process
AN8093		50.4128	115.172	1.19193	0.00197935	Up	0.000529124	NA	GO:0046872//metal ion binding	NA	NA	Ortholog of <i>A. nidulans FGSC A4</i> : AN12197, <i>A. fumigatus Af293</i> : Afu4g13910, Afu5g12760, <i>A. niger CBS 513.88</i> : An15g06460, An13g02370 and <i>A. oryzae RIB40</i> : AO090012000187
AN7026		165.4	377.727	1.19138	1.43681e-16	Up	9.9588e-18	NA	NA	NA	NA	Ortholog of <i>A. fumigatus Af293</i> : Afu4g04230, <i>A. niger CBS 513.88</i> : An14g00600, <i>A. oryzae RIB40</i> : AO090206000070, <i>Aspergillus wentii</i> : Aspwe1_0030288 and <i>Aspergillus sydowii</i> : Aspsy1_0092867
AN8086		183.669	418.934	1.18961	2.44513e-08	Up	3.14168e-09	GO:0005576//extracellular region	NA	NA	NA	Putative protein of unknown function; expression upregulated after exposure to farnesol
AN10174		896.644	2038.61	1.18498	0.032419	Up	0.0121896	NA	GO:0016491//oxidoreductase activity	NA	NA	Ortholog of <i>A. fumigatus Af293</i> : Afu1g10090, <i>A. oryzae RIB40</i> : AO090038000427, <i>Neosartorya fischeri NRRL 181</i> : NFIA_015560 and <i>Aspergillus wentii</i> : Aspwe1_0168735
AN1982		47.2068	107.021	1.18083	2.80955e-05	Up	5.19111e-06	NA	GO:0097027//ubiquitin-protein transferase activator activity;GO:0010997//anaphase-promoting complex binding	GO:1904668//positive regulation of ubiquitin protein ligase activity	K12782//meiosis-specific APC/C activator protein AMA1	Ortholog(s) have ubiquitin ligase activator activity and role in anaphase-promoting complex-dependent catabolic process
AN12170		13.228	29.9641	1.17964	0.0179496	Up	0.00621887	NA	NA	NA	NA	Ortholog of <i>A. nidulans FGSC A4</i> : AN4143, <i>A. fumigatus Af293</i> : Afu1g00760, Afu5g14890, <i>Aspergillus wentii</i> : Aspwe1_0177868, Aspwe1_0403846 and <i>Aspergillus niger ATCC 1015</i> : 41666-mRNA
AN10147	pelC	14.276	32.2963	1.17778	0.0158705	Up	0.00543111	GO:0005576//extracellular region	GO:0047490//pectin lyase activity	GO:0045490//pectin catabolic process;GO:0071555//cell wall organization	K01732//pectin lyase [EC:4.2.2.10]	Putative pectin lyase with a predicted role in the degradation of pectin
AN7058		95.1799	214.953	1.17529	7.71916e-05	Up	1.54547e-05	NA	NA	NA	NA	Protein of unknown function
AN8901		18.6699	42.159	1.17512	0.0200597	Up	0.00705644	GO:0016021//integral component of membrane	NA	GO:0055085//transmembrane transport	K08192//MFS transporter, ACS family, allantoate permease	Has domain(s) with predicted role in transmembrane transport and integral component of membrane localization
AN2960		25.9295	58.4346	1.17223	0.0121412	Up	0.00402478	GO:0005737//cytoplasm	GO:0000908//taurine dioxygenase activity;GO:0000907//sulfonate dioxygenase activity;GO:0016491//oxidoreductase activity	GO:0044273//sulfur compound catabolic process	K19245//sulfonate dioxygenase [EC:1.14.11.-]	Has domain(s) with predicted oxidoreductase activity and role in oxidation-reduction process
AN0122		1966.65	4420.01	1.16831	1.39209e-28	Up	4.79752e-30	GO:0005782//peroxisomal matrix	GO:0004252//serine-type endopeptidase activity;GO:0005524//ATP binding;GO:0004176//ATP-dependent peptidase activity	GO:0016485//protein processing;GO:0006625//protein targeting to peroxisome;GO:0006515//protein quality control for misfolded or incompletely synthesized proteins	K01338//ATP-dependent Lon protease [EC:3.4.21.53]	Has domain(s) with predicted ATP binding, ATP-dependent peptidase activity, nucleoside-triphosphatase activity, nucleotide binding, serine-type endopeptidase activity and role in proteolysis
AN8036		205.286	461.205	1.16777	9.61233e-05	Up	1.95513e-05	NA	GO:0016491//oxidoreductase activity	NA	K00002//alcohol dehydrogenase (NADP+) [EC:1.1.1.2];K17743//D-xylose reductase [EC:1.1.1.307]	Ortholog of <i>A. fumigatus Af293</i> : Afu5g01910, <i>A. niger CBS 513.88</i> : An16g01770, <i>A. oryzae RIB40</i> : AO090003001328, <i>Aspergillus wentii</i> : Aspwe1_0042781 and <i>Aspergillus sydowii</i> : Aspsy1_0047861
AN5364		90.2413	202.566	1.16654	0.00522317	Up	0.00156458	NA	NA	NA	K10798//poly [ADP-ribose] polymerase [EC:2.4.2.30]	Transcript induced in response to calcium dichloride in a CrzA-dependent manner
AN6114		73.2518	164.313	1.16551	1.89873e-07	Up	2.70174e-08	GO:0005634//nucleus	GO:0003887//DNA-directed DNA polymerase activity;GO:0003677//DNA binding	GO:0006281//DNA repair	K10981//DNA polymerase IV [EC:2.7.7.7]	Ortholog(s) have 5'-deoxyribose-5-phosphate lyase activity, DNA-directed 5'-3' RNA polymerase activity, DNA-directed DNA polymerase activity, single-strand break-containing DNA binding activity
AN6135		40.0575	89.5705	1.16095	0.000116074	Up	2.40351e-05	NA	NA	NA	NA	Putative phosphogluconate dehydrogenase; predicted role in the pentose-phosphate shunt
AN1557		23.5975	52.7125	1.15951	0.0189695	Up	0.00662898	GO:0016021//integral component of membrane	NA	NA	K00108//choline dehydrogenase [EC:1.1.99.1];K06123//1-acylglycerone phosphate reductase [EC:1.1.1.101];K01613//phosphatidylserine decarboxylase [EC:4.1.1.65];K14950//manganese-transporting P-type ATPase [EC:3.6.3.-];K01051//pectinesterase [EC:3.1.1.11]	Protein of unknown function
AN9148	galF	9097.68	20310.8	1.15867	6.33989e-58	Up	7.46661e-60	NA	GO:0003983//UTP:glucose-1-phosphate uridylyltransferase activity	GO:0006011//UDP-glucose metabolic process	K00963//UTP--glucose-1-phosphate uridylyltransferase [EC:2.7.7.9]	Putative UTP-glucose-1-phosphate uridylyltransferase with a predicted role in galactose and galactitol metabolism; protein expressed at decreased levels in a hapX mutant versus wild-type
AN6169		1348.33	3004.68	1.15603	3.04776e-30	Up	9.59137e-32	NA	GO:0008289//lipid binding	NA	K10777//DNA ligase 4 [EC:6.5.1.1]	Ortholog of <i>A. fumigatus Af293</i> : Afu2g08290, <i>A. niger CBS 513.88</i> : An05g00900, <i>A. oryzae RIB40</i> : AO090011000875, <i>Aspergillus wentii</i> : Aspwe1_0674836 and <i>Aspergillus sydowii</i> : Aspsy1_0058068
AN3789		563.01	1253.82	1.1551	5.00985e-10	Up	5.45526e-11	GO:0005634//nucleus;GO:0005737//cytoplasm	NA	GO:0032886//regulation of microtubule-based process	K06990//MEMO1 family protein	Ortholog(s) have cytoplasm, nucleus localization
AN10779		79.9657	178.041	1.15476	0.00215047	Up	0.000579388	GO:0005634//nucleus;GO:0016021//integral component of membrane	GO:0004553//hydrolase activity, hydrolyzing O-glycosyl compounds;GO:0003677//DNA binding;GO:0008270//zinc ion binding	GO:0005975//carbohydrate metabolic process;GO:0006351//transcription, DNA-templated	K21850//beta-glucan synthesis-associated protein KRE6	Putative transglycosidase required for 1,6-beta-glucan biosynthesis
AN2277		1875.38	4172.21	1.15363	5.88542e-10	Up	6.48254e-11	NA	NA	NA	K11650//SWI/SNF-related matrix-associated actin-dependent regulator of chromatin subfamily D	Has domain(s) with predicted cytoplasm localization
AN4966		417.729	928.742	1.15271	2.57528e-24	Up	1.10131e-25	GO:0016021//integral component of membrane	NA	GO:0019915//lipid storage	NA	Has domain(s) with predicted role in lipid storage
AN2477		1169.9	2596.28	1.15007	8.6003e-45	Up	1.59403e-46	GO:0016021//integral component of membrane	NA	NA	K19327//anoctamin-10	Ortholog(s) have phospholipid scramblase activity, voltage-gated calcium channel activity, role in ion transmembrane transport, phospholipid translocation and integral component of membrane localization
AN0387	cryA	57.8673	128.355	1.14931	7.98516e-06	Up	1.37518e-06	GO:0005634//nucleus	GO:0003904//deoxyribodipyrimidine photo-lyase activity	GO:0000719//photoreactive repair;GO:0000122//negative regulation of transcription from RNA polymerase II promoter;GO:0070797//negative regulation of cleistothecium development;GO:0071483//cellular response to blue light;GO:0070791//cleistothecium development;GO:0071492//cellular response to UV-A	K01669//deoxyribodipyrimidine photo-lyase [EC:4.1.99.3]	Cryptochrome, nuclearly-localized protein that senses UVA and blue light and represses sexual development by regulating other regulators such as VeA, NsdD, and RosA; member of the class I cyclobutane pyrimidine dimer (CPD) photolyase family
AN10080	sidL	1003.42	2225.37	1.14912	0.000892048	Up	0.000220536	GO:0016021//integral component of membrane	NA	NA	K22151//N5-hydroxy-L-ornithine N5-transacylase	Ferricrocin (FC) biosynthetic transacetylase; siderophore biosynthetic enzyme
AN4878		807.685	1791.08	1.14897	1.40668e-47	Up	2.40353e-49	GO:0005634//nucleus	NA	NA	NA	Putative transcription factor of unknown function; expression upregulated after exposure to farnesol
AN1947		291.344	645.945	1.14869	1.51327e-08	Up	1.88301e-09	NA	NA	NA	NA	Has domain(s) with predicted hydrolase activity
AN0895		414.979	917.267	1.1443	1.87866e-07	Up	2.67137e-08	NA	GO:0016491//oxidoreductase activity	NA	K07119//uncharacterized protein	Predicted NAD-dependent oxidoreductase; intracellular; expression upregulated after exposure to farnesol
AN5363		28.1432	62.0671	1.14104	0.0310535	Up	0.0116162	NA	NA	NA	NA	Protein of unknown function
AN3355		22.8285	50.2218	1.13748	0.00899148	Up	0.00287911	NA	GO:0004040//amidase activity	NA	K01426//amidase [EC:3.5.1.4]	Ortholog(s) have fibrinogen binding activity
AN9004		120.43	264.774	1.13656	0.00955554	Up	0.00308371	NA	GO:0016705//oxidoreductase activity, acting on paired donors, with incorporation or reduction of molecular oxygen;GO:0004497//monooxygenase activity	NA	K04091//alkanesulfonate monooxygenase [EC:1.14.14.5]	Predicted monooxygenase
AN5908	tpiB	1533.97	3370.6	1.13574	6.20082e-29	Up	2.10705e-30	GO:0005829//cytosol	GO:0004807//triose-phosphate isomerase activity	GO:0006098//pentose-phosphate shunt;GO:0019563//glycerol catabolic process;GO:0006094//gluconeogenesis;GO:0006096//glycolytic process;GO:0046166//glyceraldehyde-3-phosphate biosynthetic process	K01803//triosephosphate isomerase (TIM) [EC:5.3.1.1]	Putative triose-phosphate isomerase with a predicted role in glycolysis
AN6009		819.188	1799.76	1.13554	5.03006e-21	Up	2.65123e-22	NA	NA	NA	NA	Ortholog of <i>A. fumigatus Af293</i> : Afu2g09990, <i>A. niger CBS 513.88</i> : An16g05070, <i>A. oryzae RIB40</i> : AO090011000637, <i>Aspergillus wentii</i> : Aspwe1_0054410 and <i>Aspergillus sydowii</i> : Aspsy1_0057911
AN5589		886.754	1947.59	1.13508	2.6401e-32	Up	7.56935e-34	NA	NA	NA	K00864//glycerol kinase [EC:2.7.1.30]	Putative glycerol kinase with a predicted role in glycerol metabolism; required for growth on glycerol; transcript upregulated by growth in glycerol
AN3883		19.5869	43.0069	1.13468	0.00774506	Up	0.00243739	GO:0016021//integral component of membrane	GO:0004553//hydrolase activity, hydrolyzing O-glycosyl compounds	GO:0005975//carbohydrate metabolic process	K00767//nicotinate-nucleotide pyrophosphorylase (carboxylating) [EC:2.4.2.19]	Putative glucanase with a predicted role beta-glucan hydrolysis
AN8146		499.046	1095.64	1.13454	3.4246e-11	Up	3.38856e-12	GO:0016021//integral component of membrane	NA	NA	NA	Protein of unknown function
AN7780		93.819	205.448	1.13082	2.60444e-05	Up	4.79454e-06	NA	NA	NA	NA	Ortholog of <i>A. fumigatus Af293</i> : Afu3g15060, <i>A. niger CBS 513.88</i> : An09g03330, <i>A. oryzae RIB40</i> : AO090701000176, <i>Aspergillus wentii</i> : Aspwe1_0042707 and <i>Aspergillus sydowii</i> : Aspsy1_0090477
AN1670		388.253	850.003	1.13047	5.70489e-07	Up	8.58019e-08	NA	NA	NA	K01199//glucan endo-1,3-beta-D-glucosidase [EC:3.2.1.39];K18693//diacylglycerol diphosphate phosphatase / phosphatidate phosphatase [EC:3.1.3.81 3.1.3.4]	Ortholog of <i>A. niger CBS 513.88</i> : An04g03830, <i>Aspergillus wentii</i> : Aspwe1_0047606, <i>Aspergillus versicolor</i> : Aspve1_0079774 and <i>Aspergillus niger ATCC 1015</i> : 124618-mRNA
AN10959		71.8141	157.058	1.12896	1.9964e-07	Up	2.84842e-08	NA	GO:0003824//catalytic activity	NA	NA	Has domain(s) with predicted catalytic activity
AN10857		337.019	735.568	1.12603	3.89264e-22	Up	1.90142e-23	NA	GO:0003887//DNA-directed DNA polymerase activity;GO:0003677//DNA binding	GO:0006260//DNA replication	K02321//DNA polymerase alpha subunit B;K11592//endoribonuclease Dicer [EC:3.1.26.-]	Ortholog of <i>A. fumigatus Af293</i> : Afu5g13110, <i>A. niger CBS 513.88</i> : An14g06040, <i>A. oryzae RIB40</i> : AO090120000436, <i>Aspergillus wentii</i> : Aspwe1_0039047 and <i>Aspergillus sydowii</i> : Aspsy1_0040418
AN1756		93.4893	204.047	1.12603	1.08886e-05	Up	1.90569e-06	NA	NA	NA	K01640//hydroxymethylglutaryl-CoA lyase [EC:4.1.3.4]	Ortholog of <i>A. fumigatus Af293</i> : Afu6g08950, <i>Neosartorya fischeri NRRL 181</i> : NFIA_054610, <i>Aspergillus wentii</i> : Aspwe1_0045864 and <i>Aspergillus versicolor</i> : Aspve1_0025102
AN10272		169.958	370.844	1.12564	3.90612e-12	Up	3.5709e-13	NA	NA	NA	NA	Ortholog of <i>A. fumigatus Af293</i> : Afu2g15690, <i>Aspergillus wentii</i> : Aspwe1_0170945, <i>Aspergillus clavatus NRRL 1</i> : ACLA_074640 and <i>Aspergillus zonatus</i> : Aspzo1_0138260
AN4852		157.81	343.818	1.12346	3.0514e-06	Up	4.96932e-07	NA	NA	NA	K01210//glucan 1,3-beta-glucosidase [EC:3.2.1.58]	Putative glucan 1,3-beta-glucosidase with a predicted role in glucan metabolism
AN1148		954.135	2076.08	1.1216	0.000948766	Up	0.000236848	GO:0005774//vacuolar membrane;GO:0016021//integral component of membrane	GO:0000298//endopolyphosphatase activity	NA	K06018//endopolyphosphatase [EC:3.6.1.10]	Ortholog(s) have endopolyphosphatase activity, exopolyphosphatase activity, role in polyphosphate catabolic process, polyphosphate metabolic process and cytosol, fungal-type vacuole membrane, nucleus localization
AN11187		39.4684	85.8651	1.12137	0.000631443	Up	0.000150866	NA	GO:0016491//oxidoreductase activity;GO:0071949//FAD binding	NA	K03380//phenol 2-monooxygenase [EC:1.14.13.7]	Has domain(s) with predicted FAD binding, oxidoreductase activity and role in metabolic process
AN2556		275.623	599.325	1.12064	4.06729e-06	Up	6.74937e-07	NA	NA	NA	NA	Ortholog of <i>A. nidulans FGSC A4</i> : AN0032, <i>A. niger CBS 513.88</i> : An11g09050, <i>A. oryzae RIB40</i> : AO090010000754 and <i>Neosartorya fischeri NRRL 181</i> : NFIA_113020
AN3925		2778.66	6036.55	1.11934	3.38649e-25	Up	1.38611e-26	NA	NA	NA	K19851//flocculation protein FLO11	Has domain(s) with predicted catalytic activity and role in carbohydrate metabolic process
AN1589		42.8646	93.0515	1.11824	0.000335868	Up	7.54802e-05	NA	NA	NA	NA	Ortholog of <i>Aspergillus versicolor</i> : Aspve1_0054268 and <i>Aspergillus sydowii</i> : Aspsy1_0089123
AN0377		63.9129	138.683	1.11761	9.31391e-05	Up	1.88814e-05	NA	GO:0016491//oxidoreductase activity	NA	K15303//aflatoxin B1 aldehyde reductase	Has domain(s) with predicted oxidoreductase activity and role in oxidation-reduction process
AN4817		2110.84	4573.25	1.1154	0.00120603	Up	0.000308174	GO:0016021//integral component of membrane	NA	GO:0055085//transmembrane transport	K08158//MFS transporter, DHA1 family, multidrug resistance protein;K08856//serine/threonine kinase 16 [EC:2.7.11.1]	Has domain(s) with predicted role in transmembrane transport and integral component of membrane localization
AN0297		900.479	1950.39	1.115	1.0289e-42	Up	2.03614e-44	GO:0005622//intracellular;GO:0005576//extracellular region;GO:0005886//plasma membrane;GO:0005737//cytoplasm	GO:0010181//FMN binding;GO:0003955//NAD(P)H dehydrogenase (quinone) activity	NA	K03809//NAD(P)H dehydrogenase (quinone) [EC:1.6.5.2]	Putative protoplast secreted protein 2; intracellular, menadione stress-induced protein
AN7148		1558.34	3374.74	1.11477	7.05389e-09	Up	8.55945e-10	NA	NA	NA	K15532//unsaturated rhamnogalacturonyl hydrolase [EC:3.2.1.172]	Ortholog of <i>A. nidulans FGSC A4</i> : AN11171, <i>A. fumigatus Af293</i> : Afu4g03595, <i>A. niger CBS 513.88</i> : An02g01320, An14g01685, An03g06340 and <i>A. oryzae RIB40</i> : AO090026000213, AO090026000142, AO090023000130
AN10566		28.5462	61.7396	1.1129	0.00540768	Up	0.00163133	NA	GO:0008113//peptide-methionine (S)-S-oxide reductase activity	NA	K07304//peptide-methionine (S)-S-oxide reductase [EC:1.8.4.11]	Ortholog of <i>A. fumigatus Af293</i> : Afu2g03130, <i>A. niger CBS 513.88</i> : An07g07550, <i>Neosartorya fischeri NRRL 181</i> : NFIA_035480 and <i>Aspergillus wentii</i> : Aspwe1_0183505
AN4212		135.742	293.446	1.11222	5.65907e-06	Up	9.57656e-07	NA	GO:0016614//oxidoreductase activity, acting on CH-OH group of donors;GO:0050660//flavin adenine dinucleotide binding	NA	K00108//choline dehydrogenase [EC:1.1.99.1]	Putative aryl-alcohol oxidase-related protein
AN7587		1169.11	2525.5	1.11116	4.76413e-29	Up	1.60046e-30	GO:0005737//cytoplasm	NA	NA	NA	Ortholog of <i>A. fumigatus Af293</i> : Afu2g15180, <i>A. niger CBS 513.88</i> : An09g03440, <i>A. oryzae RIB40</i> : AO090012000301, <i>Aspergillus wentii</i> : Aspwe1_0054076 and <i>Aspergillus sydowii</i> : Aspsy1_0058595
AN8199		29.5091	63.6657	1.10935	0.0231099	Up	0.00831235	GO:0016021//integral component of membrane	GO:0016174//NAD(P)H oxidase activity;GO:0050660//flavin adenine dinucleotide binding;GO:0004502//kynurenine 3-monooxygenase activity;GO:0071949//FAD binding	GO:0044550//secondary metabolite biosynthetic process;GO:0070189//kynurenine metabolic process;GO:0019674//NAD metabolic process	K00480//salicylate hydroxylase [EC:1.14.13.1]	Ortholog(s) have role in fumiquinazoline A biosynthetic process, fumiquinazoline C biosynthetic process, secondary metabolite biosynthetic process and cytoplasm localization
AN8523		46.3946	100.029	1.10839	0.000660176	Up	0.000158305	GO:0016021//integral component of membrane	NA	NA	NA	Ortholog of <i>A. fumigatus Af293</i> : Afu5g09810, <i>A. niger CBS 513.88</i> : An13g02380, <i>Aspergillus wentii</i> : Aspwe1_0170432 and <i>Aspergillus sydowii</i> : Aspsy1_0049687
AN4292		1981.32	4270.48	1.10793	4.42181e-13	Up	3.82464e-14	NA	NA	NA	NA	0
AN5488		146.484	315.487	1.10684	1.55665e-07	Up	2.19845e-08	GO:0016021//integral component of membrane	NA	NA	K11245//mating pheromone-induced death protein 2;K01183//chitinase [EC:3.2.1.14]	Protein of unknown function
AN12220		16.8484	36.2764	1.10642	0.0129891	Up	0.00433468	GO:0016021//integral component of membrane	GO:0046873//metal ion transmembrane transporter activity;GO:0004040//amidase activity	NA	K01426//amidase [EC:3.5.1.4]	Protein of unknown function
AN2974		84.074	180.936	1.10575	0.000400178	Up	9.10919e-05	GO:0016021//integral component of membrane	GO:0005355//glucose transmembrane transporter activity;GO:0005351//sugar:proton symporter activity	GO:0035428//hexose transmembrane transport;GO:0046323//glucose import	K08139//MFS transporter, SP family, sugar:H+ symporter	Has domain(s) with predicted transmembrane transporter activity, role in transmembrane transport and integral component of membrane, membrane localization
AN1611		66.5868	143.157	1.1043	9.1002e-06	Up	1.58039e-06	NA	GO:0004497//monooxygenase activity	NA	K00485//dimethylaniline monooxygenase (N-oxide forming) [EC:1.14.13.8]	Has domain(s) with predicted FAD binding activity
AN7605		13.9689	30.0001	1.10274	0.0348646	Up	0.0132539	NA	NA	NA	NA	Ortholog of <i>A. fumigatus Af293</i> : Afu2g15530, <i>A. oryzae RIB40</i> : AO090012000278, <i>Aspergillus wentii</i> : Aspwe1_0026836 and <i>Aspergillus sydowii</i> : Aspsy1_0032147
AN7080		30.0122	64.4442	1.1025	0.00183836	Up	0.000487675	NA	NA	NA	NA	Protein of unknown function; predicted secondary metabolism gene cluster member
AN8499		279.258	598.86	1.10062	6.13941e-17	Up	4.14272e-18	GO:0005887//integral component of plasma membrane;GO:0016021//integral component of membrane	GO:0022857//transmembrane transporter activity	GO:0055085//transmembrane transport	K08197//MFS transporter, SIT family, siderophore-iron:H+ symporter	Ortholog(s) have heme binding, heme transporter activity, role in heme import across plasma membrane and integral component of membrane, plasma membrane localization
AN2465		22.6343	48.5216	1.10011	0.00823289	Up	0.00261157	GO:0016021//integral component of membrane	GO:0005355//glucose transmembrane transporter activity;GO:0005351//sugar:proton symporter activity	GO:0035428//hexose transmembrane transport;GO:0046323//glucose import	K08150//MFS transporter, SP family, solute carrier family 2 (myo-inositol transporter), member 13	Has domain(s) with predicted transmembrane transporter activity, role in transmembrane transport and integral component of membrane, membrane localization
AN6247		627.647	1342.56	1.09696	2.67334e-22	Up	1.29035e-23	NA	NA	NA	NA	Ortholog of <i>A. fumigatus Af293</i> : Afu2g13100, <i>A. niger CBS 513.88</i> : An02g01810, <i>A. oryzae RIB40</i> : AO090026000266, <i>Aspergillus wentii</i> : Aspwe1_0663686 and <i>Aspergillus sydowii</i> : Aspsy1_0058211
AN5672		143.357	306.071	1.09425	3.95167e-10	Up	4.25723e-11	NA	GO:0050032//L-rhamnonate dehydratase activity;GO:0008927//mannonate dehydratase activity;GO:0018838//mandelate racemase activity	GO:0044275//cellular carbohydrate catabolic process	K12661//L-rhamnonate dehydratase [EC:4.2.1.90]	Ortholog(s) have mannonate dehydratase activity and role in cellular carbohydrate catabolic process
AN12368	rhaB	27.6328	58.9691	1.09358	0.00325639	Up	0.000918226	NA	GO:0003824//catalytic activity	NA	K05989//alpha-L-rhamnosidase [EC:3.2.1.40]	Putative alpha-L-rhamnosidase
AN11872		34.7593	74.1184	1.09243	0.036408	Up	0.0139074	NA	NA	NA	NA	Protein of unknown function
AN0365		358.743	764.768	1.09207	0.0293568	Up	0.0108975	NA	NA	NA	NA	Ortholog of <i>A. fumigatus Af293</i> : Afu1g01950, <i>A. niger CBS 513.88</i> : An01g06340, <i>A. oryzae RIB40</i> : AO090005000900, <i>Aspergillus wentii</i> : Aspwe1_0049744 and <i>Aspergillus sydowii</i> : Aspsy1_0040934
AN0884		357.422	761.945	1.09206	4.07388e-06	Up	6.76423e-07	GO:0016021//integral component of membrane	NA	NA	NA	Ortholog of <i>A. fumigatus Af293</i> : Afu1g15560, <i>A. niger CBS 513.88</i> : An01g13780, <i>A. oryzae RIB40</i> : AO090005001164, <i>Aspergillus wentii</i> : Aspwe1_0039995 and <i>Aspergillus sydowii</i> : Aspsy1_0053479
AN8281		435.351	927.905	1.0918	1.04157e-14	Up	8.19464e-16	NA	NA	NA	K14007//protein transport protein SEC24;K05747//Wiskott-Aldrich syndrome protein	Ortholog of <i>A. fumigatus Af293</i> : Afu5g04290, <i>A. niger CBS 513.88</i> : An09g06760, <i>A. oryzae RIB40</i> : AO090102000635, <i>Aspergillus wentii</i> : Aspwe1_0043150 and <i>Aspergillus sydowii</i> : Aspsy1_0094483
AN10273	gst3	1188.42	2529.85	1.09001	4.24882e-58	Up	4.9629e-60	NA	GO:0008641//ubiquitin-like modifier activating enzyme activity;GO:0004364//glutathione transferase activity;GO:0005524//ATP binding	GO:0006464//cellular protein modification process	K07393//glutathionyl-hydroquinone reductase [EC:1.8.5.7];K03178//ubiquitin-activating enzyme E1 [EC:6.2.1.45]	Putative glutathione S-transferase; intracellular, menadione stress-induced protein
AN3276		108.195	230.234	1.08947	0.00383088	Up	0.00109982	NA	GO:0016491//oxidoreductase activity	NA	K06123//1-acylglycerone phosphate reductase [EC:1.1.1.101]	Putative Type II fatty acid synthase with a predicted role in mitochondrial fatty acid formation
AN8422	mrvB	19.9016	42.3465	1.08936	0.0116645	Up	0.00383976	GO:0045121//membrane raft;GO:0016021//integral component of membrane;GO:0032126//eisosome;GO:0005886//plasma membrane	NA	GO:0070941//eisosome assembly	NA	Ortholog of <i>Aspergillus wentii</i> : Aspwe1_0109092, <i>Aspergillus clavatus NRRL 1</i> : ACLA_004540 and <i>Aspergillus sydowii</i> : Aspsy1_0049845
AN3022		1125.11	2393.58	1.08911	0.0010638	Up	0.000268852	GO:0005737//cytoplasm	GO:0015631//tubulin binding	GO:0006457//protein folding;GO:0007021//tubulin complex assembly;GO:0007023//post-chaperonin tubulin folding pathway	K21766//tubulin-specific chaperone C	Ortholog of <i>A. fumigatus Af293</i> : Afu3g08900, <i>A. niger CBS 513.88</i> : An16g02430, <i>A. oryzae RIB40</i> : AO090005001346, <i>Aspergillus wentii</i> : Aspwe1_0041802 and <i>Aspergillus sydowii</i> : Aspsy1_0042503
AN11778		1433.14	3045.16	1.08734	1.63756e-20	Up	9.05802e-22	GO:0000324//fungal-type vacuole	GO:0004553//hydrolase activity, hydrolyzing O-glycosyl compounds;GO:0004564//beta-fructofuranosidase activity	GO:0005975//carbohydrate metabolic process;GO:0005987//sucrose catabolic process	K22245//inulinase [EC:3.2.1.7];K03332//fructan beta-fructosidase [EC:3.2.1.80]	Putative exoinulinase
AN4171		1920.28	4079.39	1.08704	1.56991e-51	Up	2.28841e-53	NA	NA	NA	NA	Ortholog(s) have role in TOR signaling, actin cytoskeleton organization, actin filament bundle assembly, eisosome assembly, endosomal transport and establishment or maintenance of actin cytoskeleton polarity, <a href="#GOsection">more</a>
AN7102		165.648	350.758	1.08236	0.000471604	Up	0.000109126	GO:0005576//extracellular region	NA	NA	NA	Ortholog of <i>A. fumigatus Af293</i> : Afu4g03830, <i>A. niger CBS 513.88</i> : An14g01068, <i>A. oryzae RIB40</i> : AO090011000343, <i>Aspergillus wentii</i> : Aspwe1_0030332 and <i>Aspergillus sydowii</i> : Aspsy1_0060599
AN6286		2060.13	4355.47	1.08009	1.46277e-48	Up	2.3864e-50	NA	NA	NA	K01228//mannosyl-oligosaccharide glucosidase [EC:3.2.1.106]	Has domain(s) with predicted mannosyl-oligosaccharide glucosidase activity and role in oligosaccharide metabolic process
AN4089		478.73	1011.55	1.07929	2.05429e-19	Up	1.20771e-20	NA	NA	NA	K10750//chromatin assembly factor 1 subunit A;K11294//nucleolin	Ortholog of <i>A. fumigatus Af293</i> : Afu1g05690, <i>A. niger CBS 513.88</i> : An18g03450, <i>A. oryzae RIB40</i> : AO090009000365, <i>Aspergillus wentii</i> : Aspwe1_0104096 and <i>Aspergillus sydowii</i> : Aspsy1_0057643
AN10168		445.385	939.371	1.07664	5.18546e-08	Up	6.87289e-09	NA	GO:0003723//RNA binding	NA	K14844//pumilio homology domain family member 6	Ortholog of <i>A. fumigatus Af293</i> : Afu1g10430, <i>A. niger CBS 513.88</i> : An08g02380, <i>Neosartorya fischeri NRRL 181</i> : NFIA_015240, <i>Aspergillus wentii</i> : Aspwe1_0036585 and <i>Aspergillus zonatus</i> : Aspzo1_0163764
AN5231		760.518	1603.56	1.07622	8.69643e-32	Up	2.56049e-33	NA	NA	NA	NA	Putative exo-arabinanase
AN5110		253.852	534.57	1.07439	3.04927e-16	Up	2.15177e-17	NA	NA	NA	NA	Ortholog of <i>A. fumigatus Af293</i> : Afu1g07640, <i>A. niger CBS 513.88</i> : An07g10280, <i>A. oryzae RIB40</i> : AO090012001016, <i>Aspergillus wentii</i> : Aspwe1_0055251 and <i>Aspergillus sydowii</i> : Aspsy1_0033405
AN3672		39.4491	83.065	1.07425	0.000821349	Up	0.000201472	NA	GO:0046872//metal ion binding;GO:0016491//oxidoreductase activity	NA	K04126//isopenicillin-N synthase [EC:1.21.3.1];K04125//gibberellin 2-oxidase [EC:1.14.11.13];K03305//proton-dependent oligopeptide transporter, POT family;K01069//hydroxyacylglutathione hydrolase [EC:3.1.2.6]	Has domain(s) with predicted 2-oxoglutarate-dependent dioxygenase activity and role in oxidation-reduction process
AN6817		110.888	232.781	1.06988	3.19534e-07	Up	4.65774e-08	NA	GO:0016491//oxidoreductase activity	NA	K07119//uncharacterized protein	Predicted NAD-dependent oxidoreductase; expression upregulated after exposure to farnesol
AN0454		447.767	939.154	1.06861	1.21685e-24	Up	5.10985e-26	GO:0005737//cytoplasm	GO:0016639//oxidoreductase activity, acting on the CH-NH2 group of donors, NAD or NADP as acceptor	NA	K01952//phosphoribosylformylglycinamidine synthase [EC:6.3.5.3];K03854//mannosyltransferase [EC:2.4.1.-];K01750//ornithine cyclodeaminase [EC:4.3.1.12]	Ortholog of <i>A. fumigatus Af293</i> : Afu1g04440, <i>A. niger CBS 513.88</i> : An01g03310, <i>A. oryzae RIB40</i> : AO090003000907, <i>Aspergillus wentii</i> : Aspwe1_0150842 and <i>Aspergillus sydowii</i> : Aspsy1_0086117
AN9458		23.2054	48.6427	1.06776	0.00676356	Up	0.00209325	GO:0005634//nucleus;GO:0016021//integral component of membrane	GO:0003677//DNA binding;GO:0008270//zinc ion binding	GO:0006351//transcription, DNA-templated	K21451//xylanolytic transcriptional activator XlnR	Has domain(s) with predicted DNA binding, DNA-binding transcription factor activity, RNA polymerase II-specific, zinc ion binding activity and role in regulation of transcription, DNA-templated, transcription, DNA-templated
AN0638		36.2175	75.6507	1.06267	0.00337344	Up	0.000954814	GO:0016021//integral component of membrane	NA	NA	NA	Ortholog of <i>A. nidulans FGSC A4</i> : AN6319, <i>A. fumigatus Af293</i> : Afu1g16870, <i>A. oryzae RIB40</i> : AO090005000988, <i>Aspergillus wentii</i> : Aspwe1_0038696 and <i>Aspergillus sydowii</i> : Aspsy1_0129541, Aspsy1_0995740
AN0610		57.5941	120.195	1.06138	0.000162247	Up	3.4332e-05	NA	NA	NA	K15303//aflatoxin B1 aldehyde reductase;K00011//aldehyde reductase [EC:1.1.1.21]	Ortholog of <i>A. nidulans FGSC A4</i> : AN8597, <i>A. fumigatus Af293</i> : Afu1g17140, <i>A. niger CBS 513.88</i> : An01g09590, <i>A. oryzae RIB40</i> : AO090010000592 and <i>Aspergillus wentii</i> : Aspwe1_0068178
AN4990		203.389	424.074	1.06007	5.92962e-11	Up	5.95309e-12	GO:0000329//fungal-type vacuole membrane;GO:0016021//integral component of membrane	GO:0005384//manganese ion transmembrane transporter activity;GO:0005381//iron ion transmembrane transporter activity	GO:0071421//manganese ion transmembrane transport;GO:0030026//cellular manganese ion homeostasis;GO:0006880//intracellular sequestering of iron ion;GO:0071281//cellular response to iron ion	NA	Ortholog(s) have ferrous iron transmembrane transporter activity, manganese ion transmembrane transporter activity
AN4280		423.352	882.221	1.05928	1.32754e-13	Up	1.10981e-14	GO:0005779//integral component of peroxisomal membrane;GO:0005743//mitochondrial inner membrane;GO:0016021//integral component of membrane	GO:0044610//FMN transmembrane transporter activity;GO:0051724//NAD transmembrane transporter activity;GO:0005347//ATP transmembrane transporter activity;GO:0015230//FAD transmembrane transporter activity;GO:0015217//ADP transmembrane transporter activity;GO:0015228//coenzyme A transmembrane transporter activity;GO:0080122//AMP transmembrane transporter activity	GO:0006810//transport;GO:0015858//nucleoside transport;GO:0006839//mitochondrial transport	K13354//solute carrier family 25 (peroxisomal adenine nucleotide transporter), member 17	Putative mitochondrial carrier protein; expression upregulated after exposure to farnesol
AN9026		34.9788	72.8441	1.05833	0.0416057	Up	0.0162824	GO:0005634//nucleus	GO:0003677//DNA binding;GO:0008270//zinc ion binding	GO:0006351//transcription, DNA-templated	NA	Has domain(s) with predicted DNA binding, DNA-binding transcription factor activity, RNA polymerase II-specific, zinc ion binding activity and role in regulation of transcription, DNA-templated, transcription, DNA-templated
AN8900		24.5888	51.1521	1.05679	0.0404237	Up	0.0156989	NA	GO:0016787//hydrolase activity;GO:0052689//carboxylic ester hydrolase activity	NA	K03927//carboxylesterase 2 [EC:3.1.1.1 3.1.1.84 3.1.1.56];K01050//cholinesterase [EC:3.1.1.8];K02332//DNA polymerase gamma 1 [EC:2.7.7.7]	Ortholog of <i>A. fumigatus Af293</i> : Afu7g01180, <i>A. niger CBS 513.88</i> : An09g02270, <i>A. oryzae RIB40</i> : AO090010000102, <i>Aspergillus wentii</i> : Aspwe1_0136662 and <i>Aspergillus sydowii</i> : Aspsy1_0212118
AN8392	aglE	19.3446	40.2338	1.05648	0.0270537	Up	0.00994242	NA	GO:0004557//alpha-galactosidase activity	GO:0005975//carbohydrate metabolic process	K07407//alpha-galactosidase [EC:3.2.1.22]	Putative alpha-glycosidase distantly related to bacterial alpha-galactosidase; predicted role in polysaccharide degradation
AN4039		1028.17	2137.77	1.05603	1.31402e-42	Up	2.62575e-44	NA	NA	NA	K17970//mitochondrial division protein 1	Ortholog(s) have thiosulfate sulfurtransferase activity
AN5333	plyC	32.4979	67.5568	1.05576	0.00489678	Up	0.00145499	GO:0005576//extracellular region	GO:0046872//metal ion binding;GO:0030570//pectate lyase activity	GO:0000272//polysaccharide catabolic process;GO:0071555//cell wall organization	NA	Putative pectate lyase, involved in degradation of pectin
AN6760		23.4463	48.6233	1.05229	0.0374592	Up	0.014374	NA	NA	NA	K00129//aldehyde dehydrogenase (NAD(P)+) [EC:1.2.1.5]	Ortholog of <i>A. nidulans FGSC A4</i> : AN8527, <i>A. fumigatus Af293</i> : Afu4g01400, Afu5g02670, Afu5g14240 and <i>A. niger CBS 513.88</i> : An07g09050, An08g09630
AN5727	galA	18.9079	39.1649	1.05057	0.0189687	Up	0.00662687	GO:0005576//extracellular region	GO:0015926//glucosidase activity;GO:0031218//arabinogalactan endo-1,4-beta-galactosidase activity	GO:0045490//pectin catabolic process;GO:0071555//cell wall organization	K01224//arabinogalactan endo-1,4-beta-galactosidase [EC:3.2.1.89]	Protein with endo-beta-1,4-galactanase activity, involved in degradation of pectin
AN8145		2626.99	5436.74	1.04933	5.85961e-15	Up	4.5026e-16	NA	NA	NA	K09705//uncharacterized protein	Ortholog of <i>S. cerevisiae</i> : YML079W, <i>Aspergillus versicolor</i> : Aspve1_0040086, <i>Aspergillus zonatus</i> : Aspzo1_0075542 and <i>Aspergillus sydowii</i> : Aspsy1_0043162
AN8403		24.5385	50.7154	1.04737	0.00623359	Up	0.00191298	NA	GO:0016491//oxidoreductase activity	NA	K17739//tetrahydroxynaphthalene reductase [EC:1.1.1.252];K17742//sorbose reductase [EC:1.1.1.289];K00059//3-oxoacyl-[acyl-carrier protein] reductase [EC:1.1.1.100]	Has domain(s) with predicted oxidoreductase activity and role in metabolic process
AN11764		35.6282	73.6	1.04669	0.00113254	Up	0.000287921	NA	NA	NA	NA	Protein of unknown function
AN5567		89.0583	183.839	1.04562	0.000256475	Up	5.64003e-05	NA	NA	NA	K01874//methionyl-tRNA synthetase [EC:6.1.1.10]	Ortholog of <i>A. fumigatus Af293</i> : Afu1g01530, <i>A. oryzae RIB40</i> : AO090011000484, <i>Neosartorya fischeri NRRL 181</i> : NFIA_023130, <i>Aspergillus versicolor</i> : Aspve1_0084207 and <i>Aspergillus zonatus</i> : Aspzo1_0155350
AN4206		1581.69	3258.03	1.04253	2.41075e-12	Up	2.1643e-13	NA	NA	NA	K09529//DnaJ homolog subfamily C member 9;K09503//DnaJ homolog subfamily A member 2	Ortholog of <i>A. fumigatus Af293</i> : Afu1g06020, <i>A. niger CBS 513.88</i> : An18g03870, <i>Aspergillus wentii</i> : Aspwe1_0026071, <i>Aspergillus sydowii</i> : Aspsy1_0059171 and <i>Aspergillus terreus NIH2624</i> : ATET_03025
AN7194		466.579	960.626	1.04185	1.49529e-15	Up	1.10858e-16	NA	GO:0016491//oxidoreductase activity	NA	K00344//NADPH2:quinone reductase [EC:1.6.5.5]	Has domain(s) with predicted oxidoreductase activity, zinc ion binding activity and role in oxidation-reduction process
AN2427		287.816	592.016	1.04049	3.19761e-17	Up	2.10519e-18	NA	GO:0005544//calcium-dependent phospholipid binding;GO:0005509//calcium ion binding	NA	K17095//annexin A7/11	Transcript induced in response to calcium dichloride in a CrzA-dependent manner
AN11908		101.26	208.136	1.03946	4.60466e-08	Up	6.04531e-09	GO:0005634//nucleus	GO:0003676//nucleic acid binding	GO:0015074//DNA integration	NA	Has domain(s) with predicted nucleus localization
AN3557		109.247	224.308	1.03789	0.000620839	Up	0.000148213	NA	GO:0003824//catalytic activity	GO:0009116//nucleoside metabolic process	K15110//solute carrier family 25 (mitochondrial 2-oxodicarboxylate transporter), member 21;K15503//serine/threonine-protein phosphatase 6 regulatory ankyrin repeat subunit B;K02155//V-type H+-transporting ATPase 16kDa proteolipid subunit	Has domain(s) with predicted catalytic activity and role in nucleoside metabolic process
AN0212		269.55	553.122	1.03705	5.51729e-17	Up	3.70695e-18	NA	GO:0010181//FMN binding	NA	K06883//uncharacterized protein	Ortholog(s) have extracellular region localization
AN7298		306.699	628.88	1.03596	3.26323e-13	Up	2.79103e-14	GO:0005576//extracellular region	GO:0004527//exonuclease activity;GO:0004519//endonuclease activity	NA	NA	Protein of unknown function; induced by carbon starvation-induced autophagy
AN1717		63.3705	129.459	1.03062	0.00350869	Up	0.00099682	NA	NA	NA	NA	Protein of unknown function
AN8234		792.308	1611.65	1.02441	2.49767e-11	Up	2.41834e-12	GO:0000164//protein phosphatase type 1 complex	GO:0004864//protein phosphatase inhibitor activity	GO:0043666//regulation of phosphoprotein phosphatase activity;GO:0009966//regulation of signal transduction	K16833//protein phosphatase inhibitor 2	Has domain(s) with predicted protein phosphatase inhibitor activity and role in regulation of phosphoprotein phosphatase activity, regulation of signal transduction
AN3357		593.872	1207.16	1.02339	1.14856e-25	Up	4.61242e-27	GO:0016021//integral component of membrane	GO:0005355//glucose transmembrane transporter activity;GO:0005351//sugar:proton symporter activity	GO:0035428//hexose transmembrane transport;GO:0046323//glucose import	K08139//MFS transporter, SP family, sugar:H+ symporter	Has domain(s) with predicted transmembrane transporter activity, role in transmembrane transport and integral component of membrane, membrane localization
AN11866		474.727	963.791	1.02162	6.58438e-21	Up	3.48955e-22	NA	NA	NA	NA	Protein of unknown function
AN6092		166.241	337.255	1.02056	0.000411169	Up	9.39905e-05	NA	GO:0008131//primary amine oxidase activity;GO:0005507//copper ion binding;GO:0048038//quinone binding	GO:0018149//peptide cross-linking;GO:0018057//peptidyl-lysine oxidation;GO:0009308//amine metabolic process	K00276//primary-amine oxidase [EC:1.4.3.21]	Copper amine oxidase; has similarity to Pichia pastoris lysyl oxidase; conserved histidine residues bind active site copper; highly N-glycosylated when expressed in A. niger
AN7270		18.5271	37.5724	1.02003	0.0237444	Up	0.00856803	GO:0016021//integral component of membrane	NA	NA	K00108//choline dehydrogenase [EC:1.1.99.1];K06123//1-acylglycerone phosphate reductase [EC:1.1.1.101];K19619//tyrosyl-DNA phosphodiesterase 2 [EC:3.1.4.-];K06110//exocyst complex component 3	Ortholog of <i>A. oryzae RIB40</i> : AO090001000616
AN1057		727.131	1473.2	1.01867	2.62868e-20	Up	1.47434e-21	NA	GO:0004553//hydrolase activity, hydrolyzing O-glycosyl compounds	GO:0005975//carbohydrate metabolic process	NA	Has domain(s) with predicted catalytic activity
AN7686		1117.63	2260.52	1.01621	1.19719e-11	Up	1.13374e-12	NA	NA	NA	K12488//Arf-GAP with SH3 domain, ANK repeat and PH domain-containing protein;K11244//cell wall integrity and stress response component	Ortholog of <i>A. fumigatus Af293</i> : Afu2g01670, <i>A. niger CBS 513.88</i> : An03g04770, <i>A. oryzae RIB40</i> : AO090701000780, <i>Aspergillus wentii</i> : Aspwe1_0028985 and <i>Aspergillus sydowii</i> : Aspsy1_0152669
AN5051		239.306	483.728	1.01534	0.00151416	Up	0.00039407	NA	NA	NA	K16282//E3 ubiquitin-protein ligase RHA2 [EC:2.3.2.27]	Has domain(s) with predicted zinc ion binding activity
AN2668		234.403	472.66	1.01182	2.46916e-11	Up	2.38836e-12	NA	GO:0046872//metal ion binding;GO:0016491//oxidoreductase activity	NA	K01069//hydroxyacylglutathione hydrolase [EC:3.1.2.6]	Has domain(s) with predicted 2-oxoglutarate-dependent dioxygenase activity and role in oxidation-reduction process
AN1897	hmgA	35.5885	71.7485	1.01154	0.00197317	Up	0.000526484	NA	GO:0046872//metal ion binding;GO:0004411//homogentisate 1,2-dioxygenase activity	GO:0006572//tyrosine catabolic process;GO:0006570//tyrosine metabolic process;GO:0006559//L-phenylalanine catabolic process	K00451//homogentisate 1,2-dioxygenase [EC:1.13.11.5]	Homogentisate 1,2-dioxygenase, enzyme in phenylalanine catabolism; required for growth on phenylalanine or phenylacetate as the sole carbon source; mutation in human ortholog results in alkaptonuria
AN2547	easB	2050.81	4134.35	1.01146	4.23715e-10	Up	4.57706e-11	NA	GO:0031177//phosphopantetheine binding;GO:0016746//transferase activity, transferring acyl groups;GO:0008168//methyltransferase activity;GO:0016491//oxidoreductase activity	NA	K15384//aspyridone synthetase, hybrid polyketide synthase / nonribosomal peptide synthetase;K15419//emericellamide biosynthesis, highly reducing iterative type I polyketide synthase	Putative polyketide synthase; required for emericellamide biosynthesis
AN1022		491.179	990.052	1.01126	5.6519e-17	Up	3.80285e-18	NA	NA	NA	NA	Ortholog(s) have role in potassium ion transport, proton transmembrane transport and integral component of mitochondrial inner membrane localization
AN3972		998.337	2009.99	1.00959	1.03139e-42	Up	2.05102e-44	GO:0005829//cytosol	GO:0016787//hydrolase activity;GO:0017168//5-oxoprolinase (ATP-hydrolyzing) activity	GO:0006749//glutathione metabolic process	K01469//5-oxoprolinase (ATP-hydrolysing) [EC:3.5.2.9]	Has domain(s) with predicted catalytic activity, hydrolase activity
AN1483		218.487	439.886	1.00958	1.52325e-09	Up	1.73367e-10	GO:0016021//integral component of membrane	NA	NA	K13350//peroxisomal membrane protein 4	Ortholog of <i>A. fumigatus Af293</i> : Afu8g04780, <i>A. niger CBS 513.88</i> : An16g08040, <i>A. oryzae RIB40</i> : AO090005000669, <i>Aspergillus wentii</i> : Aspwe1_0643990 and <i>Aspergillus sydowii</i> : Aspsy1_0055812
AN1849		504.113	1014.74	1.00929	2.08079e-18	Up	1.2956e-19	NA	NA	NA	NA	Ortholog of <i>A. nidulans FGSC A4</i> : AN9206, <i>A. fumigatus Af293</i> : Afu4g01210, Afu5g02320, Afu5g09930, <i>A. niger CBS 513.88</i> : An03g02680, An12g10080, An12g02060 and <i>A. oryzae RIB40</i> : AO090001000129, AO090010000537
AN10030		7138.43	14365.6	1.00893	3.26722e-27	Up	1.21429e-28	GO:0016021//integral component of membrane	GO:0004252//serine-type endopeptidase activity	NA	K01336//cerevisin [EC:3.4.21.48]	Putative alkaline serine protease; predicted glycosylphosphatidylinositol (GPI)-anchored protein
AN5803	fimA	3764.38	7573.02	1.00846	1.61766e-75	Up	1.31174e-77	NA	GO:0003779//actin binding	NA	K17275//plastin-1	Predicted fimbrin protein; a highly conserved protein that contains two actin-binding domains (ABD) and a predicted EF hand calcium-binding domain; involved in hyphal polarity and conidiophore development; menadione-induced protein
AN1163		1444.97	2906.64	1.00832	0.00168875	Up	0.0004444	GO:0005759//mitochondrial matrix	GO:0051787//misfolded protein binding;GO:0005524//ATP binding;GO:0016887//ATPase activity	GO:0000002//mitochondrial genome maintenance;GO:0050821//protein stabilization;GO:0042026//protein refolding;GO:0034605//cellular response to heat;GO:0043335//protein unfolding	K03695//ATP-dependent Clp protease ATP-binding subunit ClpB	Putative chaperone; ortholog of <i>S. cerevisiae</i> Hsp78p; expression upregulated after exposure to farnesol
AN4535		463.754	932.641	1.00796	5.00109e-07	Up	7.48305e-08	NA	NA	NA	K10268//F-box and leucine-rich repeat protein 2/20	Putative F-box protein
AN10222		765.392	1537.53	1.00634	1.95314e-35	Up	4.88331e-37	NA	GO:0030246//carbohydrate binding;GO:0016853//isomerase activity	GO:0005975//carbohydrate metabolic process	K01792//glucose-6-phosphate 1-epimerase [EC:5.1.3.15]	Ortholog(s) have glucose-6-phosphate 1-epimerase activity and fungal biofilm matrix localization
AN7269		142.663	286.47	1.00577	1.413e-06	Up	2.21519e-07	NA	GO:0016614//oxidoreductase activity, acting on CH-OH group of donors;GO:0050660//flavin adenine dinucleotide binding	NA	K15923//alpha-L-fucosidase 2 [EC:3.2.1.51];K01166//ribonuclease T2 [EC:3.1.27.1]	Ortholog(s) have role in fumiquinazoline C biosynthetic process, secondary metabolite biosynthetic process and fungal-type cell wall localization
AN1067		38.3305	76.9548	1.00552	0.00199464	Up	0.000533752	NA	GO:0004497//monooxygenase activity	NA	NA	Ortholog of <i>A. fumigatus Af293</i> : Afu1g12025, <i>A. oryzae RIB40</i> : AO090001000340, <i>Neosartorya fischeri NRRL 181</i> : NFIA_013500 and <i>Aspergillus versicolor</i> : Aspve1_0024253
AN9339	catB	19703.5	39548.9	1.00519	0.000305534	Up	6.80734e-05	GO:0005576//extracellular region	GO:0046872//metal ion binding;GO:0020037//heme binding;GO:0004096//catalase activity	GO:0006979//response to oxidative stress;GO:0042744//hydrogen peroxide catabolic process;GO:0070301//cellular response to hydrogen peroxide	K03781//catalase [EC:1.11.1.6]	Hyphal catalase with a predicted role in gluconic acid and gluconate metabolism
AN2410		1221.49	2451.3	1.0049	4.16333e-31	Up	1.25796e-32	NA	GO:0003743//translation initiation factor activity;GO:0016787//hydrolase activity;GO:0046523//S-methyl-5-thioribose-1-phosphate isomerase activity	GO:0044237//cellular metabolic process;GO:0019509//L-methionine salvage from methylthioadenosine	NA	Has domain(s) with predicted hydrolase activity and role in cellular metabolic process
AN0408		891.507	1788.99	1.00482	6.68939e-13	Up	5.84409e-14	GO:0005811//lipid droplet;GO:0016021//integral component of membrane;GO:0005737//cytoplasm	GO:0016787//hydrolase activity;GO:0004806//triglyceride lipase activity	GO:0006642//triglyceride mobilization;GO:0016042//lipid catabolic process	K14674//TAG lipase / steryl ester hydrolase / phospholipase A2 / LPA acyltransferase [EC:3.1.1.3 3.1.1.13 3.1.1.4 2.3.1.51]	Ortholog(s) have triglyceride lipase activity, role in cellular detoxification, triglyceride mobilization and lipid droplet localization
AN1850		787.534	1577.76	1.00246	3.00678e-10	Up	3.18703e-11	GO:0016021//integral component of membrane	GO:0004222//metalloendopeptidase activity	NA	K09500//T-complex protein 1 subunit theta	Ortholog(s) have metalloendopeptidase activity, role in TOR signaling, mitochondrial protein catabolic process, protein quality control for misfolded or incompletely synthesized proteins and mitochondrial inner membrane localization
AN2962	gabA	198.099	396.557	1.0013	1.31578e-06	Up	2.05389e-07	NA	NA	NA	K19564//choline transport protein	Putative gamma-amino-n-butyrate (GABA) permease
AN3894		3993.46	1996.7	-1.00002	1.70444e-46	Down	3.01103e-48	GO:0005634//nucleus;GO:0005739//mitochondrion	GO:0003994//aconitate hydratase activity;GO:0046872//metal ion binding;GO:0051539//4 iron, 4 sulfur cluster binding	GO:0006099//tricarboxylic acid cycle;GO:0032543//mitochondrial translation	K17450//homoaconitase [EC:4.2.1.-]	Putative aconitate hydratase with a predicted role in the TCA cycle
AN20055		328.943	164.39	-1.00072	6.83337e-09	Down	8.26548e-10	NA	NA	NA	NA	Protein of unknown function
AN1524		2167.22	1082.09	-1.00203	7.08712e-27	Down	2.66135e-28	GO:0005829//cytosol	GO:0004488//methylenetetrahydrofolate dehydrogenase (NADP+) activity;GO:0004487//methylenetetrahydrofolate dehydrogenase (NAD+) activity	GO:0006730//one-carbon metabolic process	K00295//methylenetetrahydrofolate dehydrogenase (NAD+) [EC:1.5.1.15]	Putative methylenetetrahydrofolate dehydrogenase (NAD+) with a predicted role in one-carbon metabolism
AN0620		368.95	183.949	-1.00412	4.43572e-09	Down	5.25733e-10	GO:0016021//integral component of membrane	NA	NA	NA	Ortholog of <i>Aspergillus versicolor</i> : Aspve1_0023747 and <i>Aspergillus sydowii</i> : Aspsy1_0086329
AN1962		2821.81	1404.87	-1.00618	8.85774e-22	Down	4.43785e-23	GO:0005634//nucleus	GO:0003677//DNA binding	NA	K09274//HMG box factor, other	Ortholog of <i>A. fumigatus Af293</i> : Afu4g10820, <i>A. niger CBS 513.88</i> : An04g05820, <i>Aspergillus wentii</i> : Aspwe1_0145558, <i>Aspergillus sydowii</i> : Aspsy1_0142548 and <i>Aspergillus terreus NIH2624</i> : ATET_03987
AN10433		1086.72	540.007	-1.00893	1.32907e-23	Down	5.8505e-25	GO:0005634//nucleus	GO:0046872//metal ion binding;GO:0070403//NAD+ binding;GO:0046970//NAD-dependent histone deacetylase activity (H4-K16 specific)	GO:0006355//regulation of transcription, DNA-templated;GO:0006351//transcription, DNA-templated	K11245//mating pheromone-induced death protein 2;K11121//NAD-dependent histone deacetylase SIR2 [EC:3.5.1.-];K15430//tRNA (guanine10-N2)-methyltransferase [EC:2.1.1.214];K19898//alpha-agglutinin	Ortholog of <i>S. cerevisiae</i> : ACL4, <i>A. fumigatus Af293</i> : Afu4g12110, <i>A. niger CBS 513.88</i> : An01g07380, <i>A. oryzae RIB40</i> : AO090003000997 and <i>Aspergillus wentii</i> : Aspwe1_0033941
AN7143		4306.3	2138.09	-1.01013	3.66528e-66	Down	3.50287e-68	NA	NA	NA	K09522//DnaJ homolog subfamily C member 2	Ortholog of <i>A. fumigatus Af293</i> : Afu4g03650, <i>A. niger CBS 513.88</i> : An14g01560, <i>A. oryzae RIB40</i> : AO090011000292, <i>Aspergillus wentii</i> : Aspwe1_0138173 and <i>Aspergillus sydowii</i> : Aspsy1_0157987
AN0475		1484.45	736.862	-1.01047	1.16535e-23	Down	5.11858e-25	GO:0005730//nucleolus;GO:0032040//small-subunit processome;GO:0019013//viral nucleocapsid	NA	GO:0030490//maturation of SSU-rRNA;GO:0006364//rRNA processing	K14567//U3 small nucleolar RNA-associated protein 14	Putative ortholog of <i>S. cerevisiae</i> Utp14p; expression reduced after exposure to farnesol
AN4908		4170.84	2066.84	-1.01292	5.63771e-29	Down	1.91026e-30	NA	NA	NA	K03255//protein TIF31	Putative eukaryotic translation initiation factor subunit; PalA-dependent expression independent of pH
AN4868		549.058	271.955	-1.01359	3.61782e-14	Down	2.92667e-15	NA	NA	NA	K11682//SWR1-complex protein 3;K02730//20S proteasome subunit alpha 1 [EC:3.4.25.1]	Ortholog of <i>A. fumigatus Af293</i> : Afu3g11310, <i>A. niger CBS 513.88</i> : An02g07050, <i>Aspergillus wentii</i> : Aspwe1_0037013, <i>Aspergillus sydowii</i> : Aspsy1_0029674 and <i>Aspergillus glaucus</i> : Aspgl1_0045568
AN7608		690.974	341.212	-1.01796	8.50097e-16	Down	6.22042e-17	GO:0005634//nucleus;GO:0005666//DNA-directed RNA polymerase III complex	GO:0003899//DNA-directed 5'-3' RNA polymerase activity	GO:0006351//transcription, DNA-templated;GO:0006383//transcription from RNA polymerase III promoter	K14721//DNA-directed RNA polymerase III subunit RPC5;K00381//sulfite reductase (NADPH) hemoprotein beta-component [EC:1.8.1.2];K10908//DNA-directed RNA polymerase, mitochondrial [EC:2.7.7.6]	Has domain(s) with predicted DNA-directed 5'-3' RNA polymerase activity, role in transcription, DNA-templated and nucleus localization
AN8247		1014.37	500.76	-1.01839	9.93852e-21	Down	5.3631e-22	GO:0030687//preribosome, large subunit precursor	NA	GO:0000470//maturation of LSU-rRNA;GO:0000460//maturation of 5.8S rRNA;GO:0006364//rRNA processing	K17967//mitochondrial fusion and transport protein UGO1;K11294//nucleolin	Ortholog(s) have role in maturation of 5.8S rRNA from tricistronic rRNA transcript (SSU-rRNA, 5.8S rRNA, LSU-rRNA), maturation of LSU-rRNA from tricistronic rRNA transcript (SSU-rRNA, 5.8S rRNA, LSU-rRNA)
AN4456		1158.83	571.123	-1.0208	7.99779e-23	Down	3.71362e-24	GO:0032040//small-subunit processome;GO:0005730//nucleolus;GO:0019013//viral nucleocapsid	GO:0030515//snoRNA binding	GO:0006364//rRNA processing	K14793//ribosomal RNA-processing protein 9	Ortholog(s) have role in cellular response to drug and small-subunit processome localization
AN0510		31.412	15.4782	-1.02108	0.0333172	Down	0.0125627	GO:0016021//integral component of membrane	NA	NA	NA	Predicted glycosylphosphatidylinositol (GPI)-anchored protein
AN2397		299.909	147.41	-1.02469	2.54635e-10	Down	2.67441e-11	NA	NA	NA	NA	Ortholog of <i>A. fumigatus Af293</i> : Afu8g06960, <i>Aspergillus flavus NRRL 3357</i> : AFL2T_05473, <i>Neosartorya fischeri NRRL 181</i> : NFIA_099650 and <i>Aspergillus versicolor</i> : Aspve1_0026050
AN6374		946.947	464.997	-1.02606	5.24738e-22	Down	2.60368e-23	GO:0005730//nucleolus;GO:0005737//cytoplasm	GO:0003723//RNA binding;GO:0004004//ATP-dependent RNA helicase activity;GO:0005524//ATP binding	GO:0010501//RNA secondary structure unwinding;GO:0006364//rRNA processing	K14810//ATP-dependent RNA helicase DDX56/DBP9 [EC:3.6.4.13]	Ortholog(s) have DNA helicase activity, DNA/RNA helicase activity, RNA helicase activity, role in maturation of LSU-rRNA from tricistronic rRNA transcript (SSU-rRNA, 5.8S rRNA, LSU-rRNA) and nucleolus localization
AN0894		1140.72	559.8	-1.02696	2.48799e-31	Down	7.42146e-33	NA	GO:0005524//ATP binding;GO:0004386//helicase activity;GO:0003676//nucleic acid binding	NA	K17679//ATP-dependent RNA helicase MSS116, mitochondrial [EC:3.6.4.13]	Putative ATP-dependent RNA helicase; ortholog of <I>S. cerevisiae</I> Mss116p; expression reduced after exposure to farnesol
AN3479		84.2269	41.3278	-1.02717	0.00617874	Down	0.00189257	GO:0016021//integral component of membrane;GO:0005737//cytoplasm	NA	NA	NA	Ortholog of <i>A. nidulans FGSC A4</i> : AN8495, AN3143, <i>A. fumigatus Af293</i> : Afu3g01440, Afu3g13940, Afu4g03340, Afu5g07620 and <i>A. niger CBS 513.88</i> : An13g02880, An09g04780
AN5199		1908.54	936.039	-1.02783	4.44493e-30	Down	1.42457e-31	NA	GO:0046872//metal ion binding;GO:0070006//metalloaminopeptidase activity	GO:0070084//protein initiator methionine removal	K01265//methionyl aminopeptidase [EC:3.4.11.18]	Has domain(s) with predicted aminopeptidase activity, metalloexopeptidase activity, zinc ion binding activity and role in cellular process, proteolysis
AN6473		984.408	482.389	-1.02906	9.23929e-20	Down	5.35146e-21	NA	NA	NA	NA	Ortholog of <i>A. fumigatus Af293</i> : Afu1g16430, <i>Neosartorya fischeri NRRL 181</i> : NFIA_009010, <i>Aspergillus versicolor</i> : Aspve1_0315435 and <i>Aspergillus fumigatus A1163</i> : AFUB_015770
AN1366		1779.84	870.89	-1.03119	8.89354e-45	Down	1.65697e-46	NA	NA	NA	K14571//ribosome biogenesis ATPase	Ortholog(s) have nucleolus localization
AN1354		1016.6	497.067	-1.03224	1.41269e-20	Down	7.73235e-22	GO:0032040//small-subunit processome;GO:0005730//nucleolus	GO:0034511//U3 snoRNA binding;GO:0019843//rRNA binding	GO:0000462//maturation of SSU-rRNA from tricistronic rRNA transcript (SSU-rRNA, 5.8S rRNA, LSU-rRNA)	K14774//U3 small nucleolar RNA-associated protein 25	Putative ortholog of <I>S. cerevisiae</I> YIL091C; expression reduced after exposure to farnesol
AN10346		54.4382	26.5751	-1.03454	0.0371074	Down	0.0142211	GO:0005576//extracellular region	GO:0050525//cutinase activity	GO:0008152//metabolic process	K08095//cutinase [EC:3.1.1.74]	Putative cutinase with a predicted role in the hydrolysis of cutin
AN6334		1836.63	896.476	-1.03472	5.93671e-42	Down	1.19777e-43	GO:0030686//90S preribosome;GO:0005634//nucleus	GO:0034511//U3 snoRNA binding;GO:0005525//GTP binding;GO:0003924//GTPase activity	GO:0000462//maturation of SSU-rRNA from tricistronic rRNA transcript (SSU-rRNA, 5.8S rRNA, LSU-rRNA);GO:0042254//ribosome biogenesis;GO:0000479//endonucleolytic cleavage of tricistronic rRNA transcript (SSU-rRNA, 5.8S rRNA, LSU-rRNA)	K14569//ribosome biogenesis protein BMS1	Has domain(s) with predicted GTP binding, GTPase activity, role in SRP-dependent cotranslational protein targeting to membrane, ribosome biogenesis and nucleus localization
AN11892		1037.84	506.184	-1.03585	3.06525e-26	Down	1.19249e-27	GO:0005739//mitochondrion	GO:0042781//3'-tRNA processing endoribonuclease activity;GO:0003700//DNA binding transcription factor activity	GO:0072684//mitochondrial tRNA 3'-trailer cleavage, endonucleolytic;GO:0008033//tRNA processing	K00784//ribonuclease Z [EC:3.1.26.11]	Ortholog(s) have 3'-tRNA processing endoribonuclease activity
AN11145	cgrA	725.257	353.655	-1.03615	9.11861e-11	Down	9.26033e-12	NA	NA	NA	K14822//rRNA-processing protein CGR1	Functional ortholog of S. cerevisiae CGR1; nucleolar protein with a predicted role in ribosome biogenesis and rRNA processing
AN10125		1472.34	717.614	-1.03683	3.63656e-30	Down	1.15145e-31	NA	GO:0005524//ATP binding;GO:0003676//nucleic acid binding	NA	K13181//ATP-dependent RNA helicase DDX27 [EC:3.6.4.13]	Has domain(s) with predicted ATP binding, helicase activity, nucleic acid binding activity
AN9398		1847.09	898.601	-1.0395	1.94073e-33	Down	5.30194e-35	NA	NA	NA	K14797//essential nuclear protein 1	Ortholog(s) have snoRNA binding activity
AN0647		1558.07	757.288	-1.04085	1.98939e-21	Down	1.02936e-22	GO:0030529//intracellular ribonucleoprotein complex;GO:0019013//viral nucleocapsid	NA	NA	K14561//U3 small nucleolar ribonucleoprotein protein IMP4	Ortholog(s) have rRNA primary transcript binding, single-stranded telomeric DNA binding, snoRNA binding activity, role in rRNA processing, ribosomal small subunit biogenesis and Mpp10 complex, small-subunit processome localization
AN9433		967.875	469.114	-1.04488	4.55455e-15	Down	3.469e-16	NA	NA	NA	NA	Ortholog of <i>A. fumigatus Af293</i> : Afu4g07600, <i>A. niger CBS 513.88</i> : An04g01960, <i>Aspergillus wentii</i> : Aspwe1_0034573, <i>Aspergillus sydowii</i> : Aspsy1_0062370 and <i>Aspergillus terreus NIH2624</i> : ATET_05443
AN6952		268.617	130.126	-1.04564	1.57843e-07	Down	2.23074e-08	NA	GO:0008171//O-methyltransferase activity	NA	K17649//demethylsterigmatocystin 6-O-methyltransferase [EC:2.1.1.109]	Has domain(s) with predicted O-methyltransferase activity
AN7146		7063.77	3420.83	-1.04609	1.62211e-49	Down	2.56806e-51	NA	NA	NA	K00559//sterol 24-C-methyltransferase [EC:2.1.1.41]	Putative S-adenosyl-methionine delta-24-sterol-C-methyltransferase with a predicted role in sterol metabolism
AN0944		758.796	367.113	-1.04749	3.08859e-20	Down	1.73825e-21	GO:0005730//nucleolus;GO:0005737//cytoplasm	GO:0003723//RNA binding;GO:0004004//ATP-dependent RNA helicase activity;GO:0005524//ATP binding	GO:0010501//RNA secondary structure unwinding;GO:0006364//rRNA processing	K14779//ATP-dependent RNA helicase DDX52/ROK1 [EC:3.6.4.13]	Putative ATP-dependent RNA helicase; transcript repressed by nitrogen limitation
AN6865		1811.75	876.536	-1.0475	9.3291e-32	Down	2.75577e-33	GO:0005783//endoplasmic reticulum;GO:0005635//nuclear envelope	NA	GO:0015031//protein transport	K15262//protein BCP1	Ortholog of <i>A. fumigatus Af293</i> : Afu5g13120, <i>A. niger CBS 513.88</i> : An14g06020, <i>A. oryzae RIB40</i> : AO090120000437, <i>Aspergillus wentii</i> : Aspwe1_0170850 and <i>Aspergillus sydowii</i> : Aspsy1_0144687
AN2258		815.311	394.32	-1.04798	1.34597e-21	Down	6.83445e-23	NA	NA	NA	K14828//pre-rRNA-processing protein RIX1	Ortholog of <i>A. fumigatus Af293</i> : Afu5g06560, <i>A. niger CBS 513.88</i> : An17g01090, <i>A. oryzae RIB40</i> : AO090701000189, <i>Aspergillus wentii</i> : Aspwe1_0102064 and <i>Aspergillus sydowii</i> : Aspsy1_0084888
AN4534		367.216	177.384	-1.04975	1.36737e-11	Down	1.29754e-12	GO:0005730//nucleolus;GO:0030688//preribosome, small subunit precursor	NA	GO:0000462//maturation of SSU-rRNA from tricistronic rRNA transcript (SSU-rRNA, 5.8S rRNA, LSU-rRNA)	NA	Has domain(s) with predicted role in rRNA processing
AN7526		1011.32	487.714	-1.05214	1.97933e-22	Down	9.47722e-24	NA	NA	GO:0007155//cell adhesion	K14782//protein AATF/BFR2;K19898//alpha-agglutinin	Ortholog(s) have role in maturation of SSU-rRNA from tricistronic rRNA transcript (SSU-rRNA, 5.8S rRNA, LSU-rRNA), rRNA processing and nucleolus, small-subunit processome localization
AN3056		728.034	350.8	-1.05336	2.61914e-11	Down	2.54607e-12	GO:0005737//cytoplasm	NA	NA	K14801//pre-rRNA-processing protein TSR4	Ortholog(s) have role in maturation of SSU-rRNA
AN0204		1173.33	564.739	-1.05495	1.71846e-24	Down	7.26602e-26	GO:0005730//nucleolus;GO:0005737//cytoplasm	GO:0003723//RNA binding;GO:0004004//ATP-dependent RNA helicase activity;GO:0005524//ATP binding	GO:0010501//RNA secondary structure unwinding;GO:0006364//rRNA processing	K14806//ATP-dependent RNA helicase DDX31/DBP7 [EC:3.6.4.13]	Has domain(s) with predicted ATP binding, helicase activity, nucleic acid binding activity
AN2336		45.8241	22.0421	-1.05585	0.00749377	Down	0.00234837	NA	GO:0034480//phosphatidylcholine phospholipase C activity;GO:0003993//acid phosphatase activity;GO:0016788//hydrolase activity, acting on ester bonds	GO:0009395//phospholipid catabolic process;GO:0008152//metabolic process	K01114//phospholipase C [EC:3.1.4.3]	Putative phospholipase C
AN9093		2739.83	1317.84	-1.05591	1.74661e-58	Down	2.00644e-60	NA	GO:0008270//zinc ion binding;GO:0003676//nucleic acid binding	NA	K09250//cellular nucleic acid-binding protein	Ortholog(s) have mRNA binding, single-stranded DNA binding, translation regulator activity
AN2844		54.6789	26.2609	-1.05807	0.0260933	Down	0.00953656	NA	NA	NA	NA	Ortholog of <i>A. fumigatus Af293</i> : Afu3g12255, <i>A. niger CBS 513.88</i> : An02g08130, <i>A. oryzae RIB40</i> : AO090003000790, <i>Neosartorya fischeri NRRL 181</i> : NFIA_065040 and <i>Aspergillus versicolor</i> : Aspve1_0080524
AN3517		457.776	219.336	-1.0615	3.77633e-10	Down	4.05739e-11	NA	NA	NA	NA	Ortholog of <i>Aspergillus sydowii</i> : Aspsy1_0162744
AN7232		156.255	74.8559	-1.06171	0.00062207	Down	0.000148566	GO:0016021//integral component of membrane	NA	NA	K14326//regulator of nonsense transcripts 1 [EC:3.6.4.-];K06123//1-acylglycerone phosphate reductase [EC:1.1.1.101];K07555//ATP synthase mitochondrial F1 complex assembly factor 1;K06110//exocyst complex component 3	Ortholog of <i>A. nidulans FGSC A4</i> : AN6413, AN6419, AN6946, AN5312, AN5664, AN8328, AN3241, AN10369, AN1930, AN2386, AN1738, AN11159, AN8984, AN8951, AN1540, AN8971, AN9387, AN9266, AN9306, AN1317, AN10886, AN7774, AN12202
AN11699		538.786	257.816	-1.06337	5.12181e-15	Down	3.92578e-16	GO:0005840//ribosome	NA	NA	K14860//translation machinery-associated protein 16	Ortholog of <i>S. cerevisiae</i> : TMA16, <i>A. fumigatus Af293</i> : Afu3g09040, <i>A. niger CBS 513.88</i> : An16g02580, <i>A. oryzae RIB40</i> : AO090005001362 and <i>Aspergillus wentii</i> : Aspwe1_0041786
AN3832		3759.64	1799.03	-1.06338	2.13832e-36	Down	5.22246e-38	NA	NA	NA	K02355//elongation factor G	Ortholog(s) have role in mitochondrial translation and mitochondrion localization
AN5871		716.489	342.688	-1.06405	2.80139e-19	Down	1.66044e-20	GO:0005730//nucleolus	GO:0008168//methyltransferase activity	NA	K14850//ribosomal RNA-processing protein 8 [EC:2.1.1.287]	Ortholog(s) have rRNA (adenine) methyltransferase activity, rRNA (adenine-N1-)-methyltransferase activity, role in rRNA methylation, rRNA processing, ribosomal large subunit biogenesis and 90S preribosome, nucleolus localization
AN7112		388.012	185.274	-1.06644	0.00182643	Down	0.000483805	GO:0005887//integral component of plasma membrane;GO:0016021//integral component of membrane	GO:0022857//transmembrane transporter activity	GO:0055085//transmembrane transport	K22134//MFS transporter, DHA2 family, glioxin efflux transporter;K10866//DNA repair protein RAD50 [EC:3.6.-.-]	Has domain(s) with predicted role in transmembrane transport and integral component of membrane localization
AN7674		899.102	427.75	-1.07172	6.74766e-28	Down	2.37103e-29	GO:0005730//nucleolus;GO:0030529//intracellular ribonucleoprotein complex	NA	GO:0006364//rRNA processing;GO:0042273//ribosomal large subunit biogenesis	K14839//nucleolar protein 16	Ortholog(s) have role in ribosomal large subunit biogenesis and nucleolus, nucleus, preribosome, large subunit precursor localization
AN10943		1145.2	542.944	-1.07673	1.68635e-21	Down	8.66047e-23	NA	GO:0003676//nucleic acid binding	NA	K18327//RNA exonuclease 4 [EC:3.1.-.-];K14840//nucleolar protein 53	Ortholog(s) have rRNA binding activity, role in maturation of LSU-rRNA from tricistronic rRNA transcript (SSU-rRNA, 5.8S rRNA, LSU-rRNA), rRNA processing, ribosomal large subunit export from nucleus and nucleolus, nucleus localization
AN6934		165.371	78.1585	-1.08123	3.40239e-07	Down	4.98256e-08	GO:0016021//integral component of membrane	NA	GO:0055085//transmembrane transport	K08192//MFS transporter, ACS family, allantoate permease	Has domain(s) with predicted role in transmembrane transport and integral component of membrane localization
AN1452		881.955	416.4	-1.08273	2.00534e-27	Down	7.39493e-29	GO:0005730//nucleolus	GO:0003723//RNA binding	GO:0006364//rRNA processing	K14837//nucleolar protein 12	Has domain(s) with predicted nucleic acid binding, nucleotide binding activity
AN7860		111.369	52.3537	-1.08899	0.00353581	Down	0.00100521	NA	NA	NA	K03575//A/G-specific adenine glycosylase [EC:3.2.2.-];K11662//actin-related protein 6	Ortholog of <i>A. nidulans FGSC A4</i> : AN9318, <i>A. fumigatus Af293</i> : Afu8g01270 and <i>A. oryzae RIB40</i> : AO090010000599, AO090005000383, AO090011000082, AO090020000631
AN6265		979.993	459.784	-1.09182	1.28484e-27	Down	4.66357e-29	NA	NA	NA	K14768//U3 small nucleolar RNA-associated protein 7	Ortholog(s) have role in endonucleolytic cleavage in 5'-ETS of tricistronic rRNA transcript (SSU-rRNA, 5.8S rRNA and LSU-rRNA), <a href="#GOsection">more</a>
AN6714		1303.86	611.207	-1.09305	7.74439e-37	Down	1.87648e-38	NA	NA	NA	NA	Ortholog of <i>A. fumigatus Af293</i> : Afu7g05600, <i>A. oryzae RIB40</i> : AO090005000429, <i>Aspergillus wentii</i> : Aspwe1_0167853, <i>Aspergillus sydowii</i> : Aspsy1_0445738 and <i>Aspergillus terreus NIH2624</i> : ATET_06377
AN1750		952.647	445.404	-1.09683	9.20625e-28	Down	3.29715e-29	GO:0005730//nucleolus;GO:0005737//cytoplasm	GO:0003723//RNA binding;GO:0004004//ATP-dependent RNA helicase activity;GO:0005524//ATP binding	GO:0010501//RNA secondary structure unwinding;GO:0006364//rRNA processing	K14805//ATP-dependent RNA helicase DDX24/MAK5 [EC:3.6.4.13]	Has domain(s) with predicted ATP binding, helicase activity, nucleic acid binding activity
AN9407	fasA	11109.7	5183.77	-1.09975	6.39621e-18	Down	4.0505e-19	NA	GO:0000287//magnesium ion binding;GO:0008897//holo-[acyl-carrier-protein] synthase activity;GO:0004312//fatty acid synthase activity	GO:0042759//long-chain fatty acid biosynthetic process	K00667//fatty acid synthase subunit alpha, fungi type [EC:2.3.1.86]	Fatty acid synthase, alpha subunit; multifunctional enzyme with a predicted role in cytosolic fatty acid biosynthesis
AN7554		2529.24	1179.89	-1.10005	2.00839e-25	Down	8.10414e-27	GO:0005737//cytoplasm	GO:0016706//oxidoreductase activity, acting on paired donors, with incorporation or reduction of molecular oxygen, 2-oxoglutarate as one donor, and incorporation of one atom each of oxygen into both donors;GO:0005506//iron ion binding;GO:0031418//L-ascorbic acid binding;GO:0031543//peptidyl-proline dioxygenase activity	GO:0006449//regulation of translational termination	K01183//chitinase [EC:3.2.1.14]	Ortholog(s) have ferrous iron binding, oxidative DNA demethylase activity, peptidyl-proline dioxygenase activity, poly(A) binding activity
AN11476		483.032	224.908	-1.10278	0.000544173	Down	0.000127546	NA	NA	NA	NA	Ortholog of <i>A. fumigatus Af293</i> : Afu2g03190, <i>Neosartorya fischeri NRRL 181</i> : NFIA_035550, <i>Aspergillus wentii</i> : Aspwe1_0167491, Aspwe1_0172197 and <i>Aspergillus versicolor</i> : Aspve1_0086542, Aspve1_0089117
AN6585		676.314	313.68	-1.1084	1.964e-22	Down	9.38487e-24	GO:0005730//nucleolus;GO:0005737//cytoplasm	GO:0003723//RNA binding;GO:0004004//ATP-dependent RNA helicase activity;GO:0005524//ATP binding;GO:0004386//helicase activity;GO:0003676//nucleic acid binding	GO:0006396//RNA processing	K14780//ATP-dependent RNA helicase DHX37/DHR1 [EC:3.6.4.13]	Ortholog(s) have RNA helicase activity, role in maturation of SSU-rRNA from tricistronic rRNA transcript (SSU-rRNA, 5.8S rRNA, LSU-rRNA), ribosome biogenesis and nucleolus, small-subunit processome localization
AN1983		2433.78	1128.22	-1.10916	7.67205e-43	Down	1.50345e-44	GO:0030529//intracellular ribonucleoprotein complex;GO:0019013//viral nucleocapsid	NA	NA	K14546//U3 small nucleolar RNA-associated protein 5	Ortholog of <i>A. fumigatus Af293</i> : Afu4g10550, <i>A. niger CBS 513.88</i> : An04g06120, <i>A. oryzae RIB40</i> : AO090003001155, <i>Aspergillus wentii</i> : Aspwe1_0022835 and <i>Aspergillus sydowii</i> : Aspsy1_0138957
AN3667		1004.26	464.749	-1.11161	1.79294e-15	Down	1.33445e-16	GO:0005634//nucleus	GO:0003677//DNA binding	NA	K04499//RuvB-like protein 1 (pontin 52);K09274//HMG box factor, other	Ortholog of <i>A. fumigatus Af293</i> : Afu4g12410, <i>A. niger CBS 513.88</i> : An01g07830, <i>A. oryzae RIB40</i> : AO090009000453, <i>Aspergillus wentii</i> : Aspwe1_0166557 and <i>Aspergillus sydowii</i> : Aspsy1_1055875
AN4560		1857.02	857.329	-1.11507	2.87759e-25	Down	1.16948e-26	GO:0022625//cytosolic large ribosomal subunit	GO:0003723//RNA binding;GO:0003735//structural constituent of ribosome	GO:1902626//assembly of large subunit precursor of preribosome;GO:0006412//translation;GO:0000027//ribosomal large subunit assembly	K02896//large subunit ribosomal protein L24e	Putative 60s ribosomal protein; ortholog of <I>S. cerevisiae</I> Rlp24p; expression reduced after exposure to farnesol
AN4460		1953.71	900.282	-1.11777	2.22966e-28	Down	7.70557e-30	GO:0034388//Pwp2p-containing subcomplex of 90S preribosome;GO:0032040//small-subunit processome;GO:0019013//viral nucleocapsid	GO:0030515//snoRNA binding	GO:0000462//maturation of SSU-rRNA from tricistronic rRNA transcript (SSU-rRNA, 5.8S rRNA, LSU-rRNA);GO:0006364//rRNA processing	K14555//U3 small nucleolar RNA-associated protein 13	Putative 18S rRNA processing complex subunit; locus contains the conserved upstream open reading frame (uORF) AN4460-uORF
AN2923		1812.45	835.124	-1.11788	3.95611e-23	Down	1.80257e-24	NA	NA	NA	NA	Ortholog of <i>A. nidulans FGSC A4</i> : AN10601, <i>A. fumigatus Af293</i> : Afu2g17770, Afu8g00650, <i>A. niger CBS 513.88</i> : An11g02090, An01g01000 and <i>A. oryzae RIB40</i> : AO090020000174, AO090103000301
AN10815		356.204	164.081	-1.11829	4.77793e-12	Down	4.4094e-13	NA	GO:0016705//oxidoreductase activity, acting on paired donors, with incorporation or reduction of molecular oxygen;GO:0020037//heme binding;GO:0005506//iron ion binding	NA	K11153//retinol dehydrogenase 12 [EC:1.1.1.300];K17732//mitochondrial-processing peptidase subunit beta [EC:3.4.24.64];K00218//protochlorophyllide reductase [EC:1.3.1.33]	Has domain(s) with predicted oxidoreductase activity and role in metabolic process
AN4000	fabM	6699.68	3081.71	-1.12036	9.10814e-92	Down	5.45134e-94	GO:0005634//nucleus;GO:0005737//cytoplasm	GO:0008143//poly(A) binding	GO:0006397//mRNA processing;GO:0006417//regulation of translation;GO:0051028//mRNA transport	K13126//polyadenylate-binding protein	Protein with similarity to poly(A)-binding proteins; overexpression results in increased brlA expression and asexual development; expression reduced after exposure to farnesol
AN1367	bop1	2541.86	1168.59	-1.12111	1.70069e-37	Down	4.05512e-39	GO:0070545//PeBoW complex;GO:0005654//nucleoplasm;GO:0030687//preribosome, large subunit precursor	GO:0043021//ribonucleoprotein complex binding	GO:0000463//maturation of LSU-rRNA from tricistronic rRNA transcript (SSU-rRNA, 5.8S rRNA, LSU-rRNA)	K14824//ribosome biogenesis protein ERB1	Putative WD40 repeat nucleolar protein; ortholog of <I>S. cerevisiae</I> Erb1p which has role in rRNA processing and ribosomal large subunit biogenesis; expression reduced after exposure to farnesol
AN7248		1652.53	756.989	-1.12634	2.54507e-33	Down	7.00206e-35	NA	NA	NA	K11397//chromatin modification-related protein VID21	Ortholog of <i>A. fumigatus Af293</i> : Afu2g17200, <i>A. niger CBS 513.88</i> : An04g09270, <i>A. oryzae RIB40</i> : AO090102000099, <i>Aspergillus wentii</i> : Aspwe1_0153703 and <i>Aspergillus sydowii</i> : Aspsy1_0140330
AN0946		2077.78	950.117	-1.12887	1.6131e-37	Down	3.81514e-39	GO:0005654//nucleoplasm;GO:0005730//nucleolus;GO:0030691//Noc2p-Noc3p complex;GO:0030690//Noc1p-Noc2p complex	NA	GO:0042273//ribosomal large subunit biogenesis	K14833//nucleolar complex protein 2	Ortholog(s) have role in cellular response to biotic stimulus, cellular response to drug, cellular response to starvation and filamentous growth, <a href="#GOsection">more</a>
AN6085		661.612	302.311	-1.12995	9.97689e-14	Down	8.29241e-15	NA	GO:0005524//ATP binding;GO:0004386//helicase activity	NA	K14781//ATP-dependent RNA helicase DHR2 [EC:3.6.4.13]	Has domain(s) with predicted ATP binding, helicase activity, nucleic acid binding activity
AN0728		636.02	290.486	-1.1306	1.79196e-19	Down	1.05176e-20	NA	NA	GO:0042254//ribosome biogenesis;GO:0001522//pseudouridine synthesis	K14763//H/ACA ribonucleoprotein complex non-core subunit NAF1	Has domain(s) with predicted snoRNA binding activity and role in ribosome biogenesis, snRNA pseudouridine synthesis
AN5566		2389.73	1087.28	-1.13612	1.3241e-47	Down	2.24966e-49	GO:0005737//cytoplasm	GO:0003922//GMP synthase (glutamine-hydrolyzing) activity;GO:0005524//ATP binding;GO:0016462//pyrophosphatase activity;GO:0003921//GMP synthase activity	GO:0006541//glutamine metabolic process;GO:0006177//GMP biosynthetic process	K01951//GMP synthase (glutamine-hydrolysing) [EC:6.3.5.2]	Putative GMP synthase (glutamine-hydrolyzing) with a predicted role in purine metabolism
AN7126		23.3263	10.6075	-1.13687	0.0382182	Down	0.0147317	NA	NA	NA	NA	Ortholog of <i>A. nidulans FGSC A4</i> : AN9262, <i>A. fumigatus Af293</i> : Afu3g03140, <i>Neosartorya fischeri NRRL 181</i> : NFIA_006010 and <i>Aspergillus versicolor</i> : Aspve1_0136655
AN4903		756.991	344.128	-1.13733	1.52187e-21	Down	7.7864e-23	GO:0005730//nucleolus;GO:0005737//cytoplasm	GO:0003723//RNA binding;GO:0004004//ATP-dependent RNA helicase activity;GO:0005524//ATP binding;GO:0004386//helicase activity;GO:0003676//nucleic acid binding	GO:0010501//RNA secondary structure unwinding;GO:0006364//rRNA processing	K14778//ATP-dependent RNA helicase DDX49/DBP8 [EC:3.6.4.13]	Has domain(s) with predicted ATP binding, helicase activity, nucleic acid binding activity
AN5424		34.4864	15.6706	-1.13797	0.023827	Down	0.00860938	NA	NA	NA	NA	Ortholog of <i>Aspergillus flavus NRRL 3357</i> : AFL2T_08852, <i>Aspergillus versicolor</i> : Aspve1_0024394, <i>Aspergillus sydowii</i> : Aspsy1_0190925 and <i>Aspergillus terreus NIH2624</i> : ATET_08289
AN4232		1167.63	530.41	-1.1384	1.04023e-23	Down	4.54895e-25	GO:0030687//preribosome, large subunit precursor	GO:0019843//rRNA binding	GO:0000027//ribosomal large subunit assembly	K14859//ribosome biogenesis protein SSF1/2	Ortholog(s) have rRNA binding activity, role in maturation of LSU-rRNA from tricistronic rRNA transcript (SSU-rRNA, 5.8S rRNA, LSU-rRNA), ribosomal large subunit assembly and nucleolus, preribosome, large subunit precursor localization
AN12473	hscA	30357.2	13786.7	-1.13876	4.4185e-111	Down	1.7915e-113	GO:0010494//cytoplasmic stress granule;GO:0005829//cytosol;GO:0005737//cytoplasm;GO:0005844//polysome	GO:0032440//2-alkenal reductase [NAD(P)] activity;GO:0005524//ATP binding;GO:0051082//unfolded protein binding;GO:0005516//calmodulin binding;GO:0016887//ATPase activity	GO:0006415//translational termination;GO:0000054//ribosomal subunit export from nucleus;GO:0002181//cytoplasmic translation;GO:0006364//rRNA processing;GO:0006450//regulation of translational fidelity;GO:0042149//cellular response to glucose starvation;GO:0051083//'de novo' cotranslational protein folding;GO:0006452//translational frameshifting	K03283//heat shock 70kDa protein 1/2/6/8	Putative heat shock protein
AN2648		1178.92	535.386	-1.13881	7.21172e-08	Down	9.71169e-09	GO:0005576//extracellular region	GO:0016614//oxidoreductase activity, acting on CH-OH group of donors;GO:0050660//flavin adenine dinucleotide binding	NA	K01897//long-chain acyl-CoA synthetase [EC:6.2.1.3];K01501//nitrilase [EC:3.5.5.1];K01166//ribonuclease T2 [EC:3.1.27.1]	Has domain(s) with predicted UDP-N-acetylmuramate dehydrogenase activity, flavin adenine dinucleotide binding, oxidoreductase activity and role in oxidation-reduction process
AN4771		1208.66	548.539	-1.13974	2.77553e-31	Down	8.33277e-33	NA	NA	NA	K14829//pre-rRNA-processing protein IPI3	Putative WD40 repeat protein; expression reduced after exposure to farnesol
AN10344		772.996	350.498	-1.14106	0.030644	Down	0.0114423	GO:0016021//integral component of membrane	GO:0005315//inorganic phosphate transmembrane transporter activity	GO:0006817//phosphate ion transport	K14640//solute carrier family 20 (sodium-dependent phosphate transporter)	CobW domain-containing protein; transcript repressed by nitrate
AN2146		695.635	314.804	-1.14387	4.21045e-23	Down	1.92253e-24	NA	NA	NA	K10750//chromatin assembly factor 1 subunit A;K03243//translation initiation factor 5B;K20780//mediator of DNA damage checkpoint protein 1	Ortholog of <i>A. fumigatus Af293</i> : Afu2g16050, <i>A. niger CBS 513.88</i> : An15g06400, <i>A. oryzae RIB40</i> : AO090012000196, <i>Aspergillus wentii</i> : Aspwe1_0170996 and <i>Aspergillus sydowii</i> : Aspsy1_0085010
AN12058		976.207	441.051	-1.14624	9.25746e-28	Down	3.32443e-29	NA	NA	NA	K14575//AAA family ATPase	Has domain(s) with predicted ATP binding, nucleoside-triphosphatase activity, nucleotide binding activity
AN6558		789.461	356.317	-1.14771	3.65218e-25	Down	1.49838e-26	GO:0005666//DNA-directed RNA polymerase III complex;GO:0005736//DNA-directed RNA polymerase I complex	GO:0003899//DNA-directed 5'-3' RNA polymerase activity;GO:0003677//DNA binding;GO:0001056//RNA polymerase III activity;GO:0001054//RNA polymerase I activity;GO:0046983//protein dimerization activity	GO:0042797//tRNA transcription from RNA polymerase III promoter;GO:0006351//transcription, DNA-templated	K03020//DNA-directed RNA polymerases I and III subunit RPAC2	Ortholog(s) have DNA-directed 5'-3' RNA polymerase activity, RNA polymerase I activity, RNA polymerase III activity
AN11425		362.097	163.339	-1.1485	3.63376e-12	Down	3.31139e-13	NA	NA	NA	NA	Ortholog of <i>Neosartorya fischeri NRRL 181</i> : NFIA_021020, <i>Aspergillus versicolor</i> : Aspve1_0043603, <i>Aspergillus clavatus NRRL 1</i> : ACLA_030960 and <i>Aspergillus zonatus</i> : Aspzo1_0131242
AN1434		1597.39	719.745	-1.15016	5.85382e-32	Down	1.71224e-33	GO:0030692//Noc4p-Nop14p complex;GO:0005730//nucleolus;GO:0032040//small-subunit processome	NA	GO:0030490//maturation of SSU-rRNA	K14766//nucleolar protein 14	Ortholog(s) have U3 snoRNA binding activity
AN6783		242.221	109.092	-1.15077	2.63625e-10	Down	2.77393e-11	GO:0016021//integral component of membrane	GO:0005215//transporter activity	GO:0055085//transmembrane transport	K13953//alcohol dehydrogenase, propanol-preferring [EC:1.1.1.1]	Has domain(s) with predicted nucleobase transmembrane transporter activity, transmembrane transporter activity, role in nucleobase transport, transmembrane transport and integral component of membrane, membrane localization
AN1738		27.3246	12.2651	-1.15564	0.0236355	Down	0.00852192	GO:0016021//integral component of membrane	NA	NA	K02920//large subunit ribosomal protein L36e;K00108//choline dehydrogenase [EC:1.1.99.1];K14326//regulator of nonsense transcripts 1 [EC:3.6.4.-];K06110//exocyst complex component 3	Ortholog of <i>A. nidulans FGSC A4</i> : AN6413, AN6419, AN6946, AN5312, AN5664, AN8328, AN3241, AN10369, AN1930, AN2386, AN11159, AN8984, AN8951, AN1540, AN8971, AN9387, AN9266, AN9306, AN1317, AN10886, AN7232, AN7774, AN12202
AN9125		786.33	352.22	-1.15866	1.22037e-26	Down	4.65342e-28	GO:0005666//DNA-directed RNA polymerase III complex	GO:0003899//DNA-directed 5'-3' RNA polymerase activity	GO:0006383//transcription from RNA polymerase III promoter	K03025//DNA-directed RNA polymerase III subunit RPC6	RNA polymerase III, subunit C34; locus contains the conserved upstream open reading frame (uORF) AN9125-uORF
AN3520		12027.6	5386.42	-1.15895	9.56234e-19	Down	5.85242e-20	GO:0016021//integral component of membrane	NA	NA	K19851//flocculation protein FLO11	Ortholog of <i>A. niger CBS 513.88</i> : An04g10140, <i>Aspergillus brasiliensis</i> : Aspbr1_0153268, <i>Aspergillus kawachii</i> : Aspka1_0181306 and <i>Aspergillus acidus</i> : Aspfo1_0032523
AN7893		83.4291	37.3264	-1.16035	0.0268991	Down	0.00987261	NA	GO:0046872//metal ion binding;GO:0051213//dioxygenase activity;GO:0016491//oxidoreductase activity	NA	K04125//gibberellin 2-oxidase [EC:1.14.11.13]	Has domain(s) with predicted 2-oxoglutarate-dependent dioxygenase activity and role in oxidation-reduction process
AN4845		402.33	180	-1.16038	4.64485e-11	Down	4.64082e-12	NA	NA	NA	K11244//cell wall integrity and stress response component	Protein of unknown function
AN0490		5334.74	2383.03	-1.16262	8.72011e-30	Down	2.86209e-31	NA	GO:0005524//ATP binding;GO:0003883//CTP synthase activity	GO:0006541//glutamine metabolic process;GO:0044210//'de novo' CTP biosynthetic process	K01937//CTP synthase [EC:6.3.4.2]	Putative CTP synthase with a predicted role in pyrimidine metabolism
AN11865		466.947	207.716	-1.16865	5.70776e-16	Down	4.13246e-17	NA	NA	NA	NA	Protein of unknown function
AN3794		1934.49	860.388	-1.1689	5.57706e-59	Down	6.24519e-61	GO:0030529//intracellular ribonucleoprotein complex;GO:0019013//viral nucleocapsid	NA	NA	K14548//U3 small nucleolar RNA-associated protein 4	Ortholog of <i>A. fumigatus Af293</i> : Afu2g03930, <i>A. niger CBS 513.88</i> : An07g08590, <i>A. oryzae RIB40</i> : AO090005001519, <i>Aspergillus wentii</i> : Aspwe1_0040763 and <i>Aspergillus sydowii</i> : Aspsy1_0030678
AN1215		2433.65	1081.48	-1.17012	1.29312e-43	Down	2.49661e-45	GO:0005730//nucleolus	GO:0005525//GTP binding;GO:0003924//GTPase activity	GO:0042254//ribosome biogenesis	K14538//nuclear GTP-binding protein	Putative GTPase; <I>S. cerevisiae</I> ortholog Nug1p has role in rRNA processing; expression reduced after exposure to farnesol
AN6171		689.27	305.923	-1.1719	1.22418e-18	Down	7.55138e-20	GO:0032040//small-subunit processome;GO:0034457//Mpp10 complex;GO:0005622//intracellular;GO:0019013//viral nucleocapsid	GO:0030515//snoRNA binding;GO:0019843//rRNA binding	GO:0006364//rRNA processing	K14560//U3 small nucleolar ribonucleoprotein protein IMP3	Ortholog(s) have snoRNA binding activity, role in rRNA processing, ribosomal small subunit biogenesis and Mpp10 complex, small-subunit processome localization
AN6612		994.043	440.962	-1.17265	9.76566e-23	Down	4.54587e-24	NA	NA	NA	K14831//protein MAK16	Ortholog(s) have role in maturation of 5.8S rRNA from tricistronic rRNA transcript (SSU-rRNA, 5.8S rRNA, LSU-rRNA), maturation of LSU-rRNA from tricistronic rRNA transcript (SSU-rRNA, 5.8S rRNA and LSU-rRNA), <a href="#GOsection">more</a>
AN10058		1213.36	537.692	-1.17416	2.20092e-25	Down	8.90226e-27	NA	NA	NA	K14855//ribosome assembly protein 4	Ortholog(s) have role in cellular response to drug, protein-RNA complex remodeling, ribosomal large subunit assembly and nucleolus localization
AN3482		987.039	437.391	-1.17418	3.92705e-25	Down	1.61874e-26	GO:0016021//integral component of membrane	NA	NA	K01183//chitinase [EC:3.2.1.14]	Protein of unknown function
AN11937		119.751	52.9885	-1.17629	3.32067e-06	Down	5.44309e-07	NA	NA	NA	K06867//uncharacterized protein	Protein of unknown function
AN3167	nop58	6416.79	2838.92	-1.17651	1.9114e-57	Down	2.3249e-59	GO:0032040//small-subunit processome;GO:0031428//box C/D snoRNP complex	GO:0030515//snoRNA binding	GO:0000154//rRNA modification	K14565//nucleolar protein 58	Putative ribosome biogenesis protein; ortholog of <i>S. cerevisiae</i> Nop58p; expression reduced after exposure to farnesol
AN3427		732.39	323.636	-1.17824	3.36331e-21	Down	1.75324e-22	GO:0005730//nucleolus	GO:0003723//RNA binding	NA	K11294//nucleolin	Ortholog(s) have nucleolus, preribosome localization
AN8928	atrA	42.2614	18.6713	-1.17852	0.0203266	Down	0.00718759	GO:0016021//integral component of membrane;GO:0005886//plasma membrane	GO:0005524//ATP binding;GO:0042626//ATPase activity, coupled to transmembrane movement of substances	GO:0035690//cellular response to drug;GO:0030003//cellular cation homeostasis	K08711//ATP-binding cassette, subfamily G (WHITE), member 2, PDR;K08712//ATP-binding cassette, subfamily G (WHITE), member 2, SNQ2	Putative plasma membrane ATP-binding cassette (ABC) transporter with a predicted role in multidrug resistance; transcript induced by the fungicide imazalil
AN8308		165.633	73.0123	-1.18178	0.0206153	Down	0.0073076	NA	NA	NA	NA	Ortholog of <i>A. oryzae RIB40</i> : AO090001000393, <i>Aspergillus flavus NRRL 3357</i> : AFL2T_09046 and <i>Aspergillus wentii</i> : Aspwe1_0166216
AN2922		2032.27	893.127	-1.18615	2.99452e-39	Down	6.70653e-41	GO:0016021//integral component of membrane	NA	NA	NA	Ortholog of <i>A. nidulans FGSC A4</i> : AN1515, AN7536, <i>A. niger CBS 513.88</i> : An12g10030, <i>A. oryzae RIB40</i> : AO090701000305, AO090102000038, AO090124000043 and <i>Aspergillus wentii</i> : Aspwe1_0030521
AN1474		581.483	255.52	-1.1863	4.23283e-19	Down	2.5334e-20	GO:0005730//nucleolus	GO:0004521//endoribonuclease activity;GO:0003824//catalytic activity	GO:0006396//RNA processing;GO:0042254//ribosome biogenesis;GO:0000479//endonucleolytic cleavage of tricistronic rRNA transcript (SSU-rRNA, 5.8S rRNA, LSU-rRNA)	K11108//RNA 3'-terminal phosphate cyclase-like protein	Has domain(s) with predicted role in ribosome biogenesis and nucleolus localization
AN0589		886.501	388.886	-1.18877	1.84848e-23	Down	8.26187e-25	GO:0005730//nucleolus;GO:0005737//cytoplasm	GO:0003723//RNA binding;GO:0004004//ATP-dependent RNA helicase activity;GO:0005524//ATP binding	GO:0010501//RNA secondary structure unwinding;GO:0006364//rRNA processing	K14776//ATP-dependent RNA helicase DDX10/DBP4 [EC:3.6.4.13]	Putative ATP-dependent RNA helicase with a predicted role in rRNA processing; ortholog of <I>S. cerevisiae</I> Hca4p; expression reduced after exposure to farnesol
AN8011		58.1132	25.4921	-1.18882	0.00144394	Down	0.000374679	NA	NA	NA	NA	Protein of unknown function
AN0583		1112.48	486.049	-1.1946	2.02018e-32	Down	5.77251e-34	GO:0005730//nucleolus;GO:0005737//cytoplasm	GO:0003723//RNA binding;GO:0004004//ATP-dependent RNA helicase activity;GO:0005524//ATP binding	GO:0010501//RNA secondary structure unwinding;GO:0006364//rRNA processing	K14808//ATP-dependent RNA helicase DDX54/DBP10 [EC:3.6.4.13]	Putative ATP-dependent RNA helicase; ortholog of <I>S. cerevisiae</I> Dbp10p; expression reduced after exposure to farnesol
AN4471		1296.71	566.119	-1.19568	1.87861e-29	Down	6.25659e-31	NA	NA	NA	K14830//protein MAK11	Ortholog(s) have role in maturation of 5.8S rRNA from tricistronic rRNA transcript (SSU-rRNA, 5.8S rRNA, LSU-rRNA), maturation of LSU-rRNA from tricistronic rRNA transcript (SSU-rRNA, 5.8S rRNA and LSU-rRNA), <a href="#GOsection">more</a>
AN0092		1847.46	805.583	-1.19744	1.29623e-39	Down	2.84047e-41	GO:0005730//nucleolus;GO:0030687//preribosome, large subunit precursor	GO:0008650//rRNA (uridine-2'-O-)-methyltransferase activity;GO:0016435//rRNA (guanine) methyltransferase activity	GO:0031167//rRNA methylation;GO:0000466//maturation of 5.8S rRNA from tricistronic rRNA transcript (SSU-rRNA, 5.8S rRNA, LSU-rRNA);GO:0000463//maturation of LSU-rRNA from tricistronic rRNA transcript (SSU-rRNA, 5.8S rRNA, LSU-rRNA)	K14857//AdoMet-dependent rRNA methyltransferase SPB1 [EC:2.1.1.-]	Putative methyltransferase with a predicted role in histidine metabolism
AN8851	swoC	6580.2	2854.19	-1.20505	4.90799e-60	Down	5.21169e-62	GO:0005874//microtubule;GO:0005737//cytoplasm;GO:0000775//chromosome, centromeric region;GO:0031429//box H/ACA snoRNP complex	GO:0003723//RNA binding;GO:0003677//DNA binding;GO:0009982//pseudouridine synthase activity;GO:0004730//pseudouridylate synthase activity	GO:0048315//conidium formation;GO:1990481//mRNA pseudouridine synthesis;GO:0030010//establishment of cell polarity;GO:0031120//snRNA pseudouridine synthesis;GO:0051211//anisotropic cell growth;GO:0000495//box H/ACA snoRNA 3'-end processing;GO:0006897//endocytosis;GO:0031118//rRNA pseudouridine synthesis	K11131//H/ACA ribonucleoprotein complex subunit 4 [EC:5.4.99.-]	Predicted pseudouridylate synthase, involved in establishment of cell polarity; mutants show defects in anisotropic growth, endocytosis, nuclear distribution and compartmentation; transcript upregulated in response to camptothecin
AN1318		112.209	48.5604	-1.20834	2.24646e-05	Down	4.11385e-06	NA	GO:0046872//metal ion binding;GO:0016491//oxidoreductase activity	NA	K00505//tyrosinase [EC:1.14.18.1]	Ortholog(s) have catechol oxidase activity
AN6556		438.414	189.309	-1.21155	2.35413e-14	Down	1.88848e-15	GO:0005730//nucleolus;GO:0030687//preribosome, large subunit precursor	GO:0003729//mRNA binding	GO:0008298//intracellular mRNA localization;GO:0042273//ribosomal large subunit biogenesis;GO:0051028//mRNA transport	K14817//60S ribosomal subunit assembly/export protein LOC1	Ortholog(s) have mRNA binding activity
AN3313		993.186	428.851	-1.21159	1.48643e-25	Down	5.98359e-27	GO:0005759//mitochondrial matrix	GO:0003723//RNA binding;GO:0000179//rRNA (adenine-N6,N6-)-dimethyltransferase activity	NA	K14191//18S rRNA (adenine1779-N6/adenine1780-N6)-dimethyltransferase [EC:2.1.1.183]	Putative methyltransferase with a predicted role in histidine metabolism; ribosomal RNA adenine dimethylase; expression reduced after exposure to farnesol
AN11781		43.6947	18.842	-1.2135	0.00307265	Down	0.000861672	GO:0016021//integral component of membrane	GO:0046872//metal ion binding;GO:0004222//metalloendopeptidase activity	NA	NA	Protein of unknown function
AN6928		59.9282	25.8408	-1.21358	0.00497478	Down	0.00148105	GO:0016021//integral component of membrane	NA	GO:0055085//transmembrane transport	K08158//MFS transporter, DHA1 family, multidrug resistance protein;K08157//MFS transporter, DHA1 family, multidrug resistance protein;K12604//CCR4-NOT transcription complex subunit 1	Has domain(s) with predicted role in transmembrane transport and integral component of membrane localization
AN6993		1288.37	555.107	-1.21471	8.48875e-47	Down	1.49141e-48	NA	NA	GO:0009116//nucleoside metabolic process	K07101//uncharacterized protein	Putative phosphoribosyltransferase with a predicted role in nucleotide salvage pathways
AN10712		4316.48	1858.72	-1.21554	7.54028e-44	Down	1.44123e-45	NA	NA	NA	K11128//H/ACA ribonucleoprotein complex subunit 1	Has domain(s) with predicted pseudouridine synthase activity, snoRNA binding activity, role in ribosome biogenesis, snRNA pseudouridine synthesis and box H/ACA snoRNP complex localization
AN11584	dbaC	44.3098	19.03	-1.21935	0.032447	Down	0.0122064	NA	NA	NA	K09780//uncharacterized protein	YCII domain protein with a role in secondary metabolism; member of the dba gene cluster; dba cluster expression is coregulated
AN6497		1113.81	477.952	-1.22057	4.35599e-35	Down	1.11013e-36	GO:0030687//preribosome, large subunit precursor	NA	NA	K05310//ethanolaminephosphotransferase [EC:2.7.-.-]	Ortholog of <i>A. fumigatus Af293</i> : Afu6g05250, <i>Neosartorya fischeri NRRL 181</i> : NFIA_051820, <i>Aspergillus wentii</i> : Aspwe1_0103504 and <i>Aspergillus versicolor</i> : Aspve1_0085986
AN12478		8065.73	3451.59	-1.22455	6.93695e-71	Down	5.89296e-73	GO:0005737//cytoplasm	GO:0046872//metal ion binding;GO:0000166//nucleotide binding;GO:0003938//IMP dehydrogenase activity	GO:0006177//GMP biosynthetic process	K00088//IMP dehydrogenase [EC:1.1.1.205]	IMP dehydrogenase/GMP reductase; expression reduced after exposure to farnesol
AN11048		136.962	58.4686	-1.22805	0.000459132	Down	0.000105708	GO:0005576//extracellular region	GO:0016977//chitosanase activity	GO:0000272//polysaccharide catabolic process	NA	Predicted glycosylphosphatidylinositol (GPI)-anchored protein
AN12419		2561.84	1093.58	-1.22812	3.78875e-40	Down	8.22926e-42	NA	NA	NA	K02999//DNA-directed RNA polymerase I subunit RPA1 [EC:2.7.7.6]	Ortholog(s) have nucleolus localization
AN2079		515.666	219.227	-1.23401	1.10584e-19	Down	6.43709e-21	NA	NA	NA	K14800//pre-rRNA-processing protein TSR2	Ortholog(s) have role in maturation of SSU-rRNA from tricistronic rRNA transcript (SSU-rRNA, 5.8S rRNA, LSU-rRNA)
AN5471		139.97	59.3415	-1.238	5.34689e-05	Down	1.04264e-05	GO:0005634//nucleus	GO:0000981//RNA polymerase II transcription factor activity, sequence-specific DNA binding;GO:0003677//DNA binding;GO:0008270//zinc ion binding;GO:0003676//nucleic acid binding	GO:0015074//DNA integration;GO:0006351//transcription, DNA-templated	K07497//putative transposase	Has domain(s) with predicted role in DNA integration
AN5931		5838.77	2474.16	-1.23873	7.88669e-69	Down	7.15657e-71	GO:0005730//nucleolus;GO:0005737//cytoplasm	GO:0003723//RNA binding;GO:0004004//ATP-dependent RNA helicase activity;GO:0005524//ATP binding	GO:0000184//nuclear-transcribed mRNA catabolic process, nonsense-mediated decay;GO:0010501//RNA secondary structure unwinding;GO:0006364//rRNA processing	K12823//ATP-dependent RNA helicase DDX5/DBP2 [EC:3.6.4.13]	Putative ATP-dependent RNA helicase; ortholog of <I>S. cerevisiae</I> Dbp2p; expression reduced after exposure to farnesol
AN1175		1247.59	528.303	-1.23971	3.7435e-30	Down	1.18893e-31	GO:0005634//nucleus;GO:0030688//preribosome, small subunit precursor;GO:0030687//preribosome, large subunit precursor	NA	GO:0006364//rRNA processing	K14849//ribosomal RNA-processing protein 1	Has domain(s) with predicted role in rRNA processing and preribosome, small subunit precursor localization
AN9102		1476.34	621.799	-1.2475	1.91381e-45	Down	3.49175e-47	GO:0005736//DNA-directed RNA polymerase I complex	GO:0003899//DNA-directed 5'-3' RNA polymerase activity	GO:0007165//signal transduction;GO:0006360//transcription from RNA polymerase I promoter;GO:0006351//transcription, DNA-templated	K03004//DNA-directed RNA polymerase I subunit RPA43	Has domain(s) with predicted DNA-directed 5'-3' RNA polymerase activity and role in transcription, DNA-templated
AN7902	dbaH	34.6996	14.6091	-1.24805	0.0200817	Down	0.00706998	GO:0016021//integral component of membrane	GO:0004497//monooxygenase activity;GO:0071949//FAD binding	GO:0046148//pigment biosynthetic process;GO:0035690//cellular response to drug;GO:0044550//secondary metabolite biosynthetic process;GO:0043935//sexual sporulation resulting in formation of a cellular spore	K00480//salicylate hydroxylase [EC:1.14.13.1]	FAD-binding monooxygenase with a role in secondary metabolism; member of the dba gene cluster; dba cluster expression is coregulated
AN8963		129.771	54.4263	-1.25359	3.0034e-06	Down	4.87665e-07	GO:0016021//integral component of membrane	NA	NA	NA	Protein of unknown function
AN0956		1012.94	422.012	-1.2632	1.41245e-33	Down	3.81781e-35	NA	GO:0017150//tRNA dihydrouridine synthase activity;GO:0050660//flavin adenine dinucleotide binding	NA	K05542//tRNA-dihydrouridine synthase 1 [EC:1.3.1.88]	Ortholog(s) have tRNA dihydrouridine synthase activity and role in tRNA modification
AN2077		1035.49	431.2	-1.26388	4.62338e-41	Down	9.64042e-43	GO:0005634//nucleus	NA	NA	K14788//ribosome biogenesis protein ENP2	Has domain(s) with predicted nucleus localization
AN8155		208.521	86.4735	-1.26986	9.97395e-10	Down	1.11688e-10	NA	NA	NA	K17644//norsolorinic acid ketoreductase [EC:1.1.1.349]	Has domain(s) with predicted oxidoreductase activity and role in metabolic process
AN3938		966.18	400.508	-1.27046	8.86181e-35	Down	2.30121e-36	GO:0030686//90S preribosome;GO:0032040//small-subunit processome;GO:0005730//nucleolus	NA	GO:0000462//maturation of SSU-rRNA from tricistronic rRNA transcript (SSU-rRNA, 5.8S rRNA, LSU-rRNA)	K14772//U3 small nucleolar RNA-associated protein 20	Ortholog of <i>A. fumigatus Af293</i> : Afu6g08240, <i>A. niger CBS 513.88</i> : An11g01850, <i>A. oryzae RIB40</i> : AO090003000101, <i>Aspergillus wentii</i> : Aspwe1_0177059 and <i>Aspergillus sydowii</i> : Aspsy1_0088917
AN0549		38.4688	15.8926	-1.27534	0.00879592	Down	0.00281055	GO:0005576//extracellular region	GO:0004553//hydrolase activity, hydrolyzing O-glycosyl compounds;GO:0008061//chitin binding;GO:0004568//chitinase activity	GO:0006032//chitin catabolic process;GO:0005975//carbohydrate metabolic process	K01183//chitinase [EC:3.2.1.14];K14830//protein MAK11	Putative chitinase; glycoside hydrolase family 18 (GH18) protein with a predicted role in chitin hydrolysis
AN5455		2318.04	956.537	-1.27701	3.86956e-56	Down	4.8561e-58	GO:0030686//90S preribosome;GO:0032040//small-subunit processome;GO:0016021//integral component of membrane;GO:0034455//t-UTP complex	GO:0030515//snoRNA binding	GO:0000462//maturation of SSU-rRNA from tricistronic rRNA transcript (SSU-rRNA, 5.8S rRNA, LSU-rRNA);GO:0045943//positive regulation of transcription from RNA polymerase I promoter	K14550//U3 small nucleolar RNA-associated protein 10	Ortholog(s) have U3 snoRNA binding activity
AN5111		3370.86	1389.82	-1.27821	7.96165e-59	Down	8.99231e-61	NA	GO:0008270//zinc ion binding;GO:0003676//nucleic acid binding	NA	K09250//cellular nucleic acid-binding protein	Has domain(s) with predicted nucleic acid binding, zinc ion binding activity
AN10052		1012.32	417.112	-1.27916	1.5454e-30	Down	4.80375e-32	GO:0032040//small-subunit processome	GO:0003824//catalytic activity	NA	K14773//U3 small nucleolar RNA-associated protein 23	Has domain(s) with predicted small-subunit processome localization
AN2120	kapJ	7965.71	3279.75	-1.28022	3.72447e-83	Down	2.66059e-85	GO:0034399//nuclear periphery;GO:0005635//nuclear envelope;GO:0005829//cytosol	GO:0008536//Ran GTPase binding	GO:0006886//intracellular protein transport	K20221//importin-4	Putative karyopherin (importin) beta 3; expression reduced after exposure to farnesol
AN2147	rrp5	2586.95	1061.76	-1.2848	4.83254e-38	Down	1.12428e-39	GO:0032040//small-subunit processome;GO:0005730//nucleolus	GO:0003723//RNA binding;GO:0003676//nucleic acid binding	GO:0006396//RNA processing;GO:0000462//maturation of SSU-rRNA from tricistronic rRNA transcript (SSU-rRNA, 5.8S rRNA, LSU-rRNA);GO:0000466//maturation of 5.8S rRNA from tricistronic rRNA transcript (SSU-rRNA, 5.8S rRNA, LSU-rRNA)	K14792//rRNA biogenesis protein RRP5	Putative ribosomal RNA processing protein; ortholog of <i>S. cerevisiae</i> Rrp5p; expression reduced after exposure to farnesol
AN4648		1270.91	520.644	-1.28749	5.8645e-51	Down	8.83157e-53	GO:0005730//nucleolus;GO:0030529//intracellular ribonucleoprotein complex;GO:0019013//viral nucleocapsid	NA	GO:0006364//rRNA processing	K14549//U3 small nucleolar RNA-associated protein 15	Has domain(s) with predicted role in rRNA processing and nucleolus localization
AN10773		65.9312	26.9999	-1.28801	0.00050805	Down	0.000118511	NA	NA	NA	NA	Protein of unknown function
AN5865		3638.09	1488.8	-1.28904	8.78782e-71	Down	7.63494e-73	NA	NA	NA	K06943//nucleolar GTP-binding protein	Putative GTP-binding protein; <I>S. cerevisiae</I> ortholog Nog1p has role in ribosomal subunit export from nucleus, ribosomal large subunit biogenesis and rRNA processing; expression reduced after exposure to farnesol
AN0247		2338.55	955.603	-1.29113	3.15141e-51	Down	4.65456e-53	GO:0030686//90S preribosome;GO:0005730//nucleolus	GO:0051392//tRNA N-acetyltransferase activity;GO:1990883//rRNA cytidine N-acetyltransferase activity;GO:0005524//ATP binding;GO:0000049//tRNA binding;GO:0008080//N-acetyltransferase activity	GO:0002101//tRNA wobble cytosine modification;GO:0000154//rRNA modification;GO:1904812//rRNA acetylation involved in maturation of SSU-rRNA;GO:0051391//tRNA acetylation;GO:0042274//ribosomal small subunit biogenesis	K14521//N-acetyltransferase 10 [EC:2.3.1.-]	Ortholog(s) have rRNA cytidine N-acetyltransferase activity, snoRNA binding, tRNA binding activity and role in rRNA acetylation involved in maturation of SSU-rRNA, ribosomal small subunit biogenesis
AN1949		2451.62	999.628	-1.29427	3.49966e-52	Down	4.99999e-54	GO:0005730//nucleolus;GO:0005737//cytoplasm	GO:0003723//RNA binding;GO:0004004//ATP-dependent RNA helicase activity;GO:0005524//ATP binding	GO:0010501//RNA secondary structure unwinding;GO:0006364//rRNA processing	K13179//ATP-dependent RNA helicase DDX18/HAS1 [EC:3.6.4.13]	Ortholog(s) have RNA binding, RNA helicase activity, RNA-dependent ATPase activity
AN3295		325.749	132.735	-1.29521	8.06137e-08	Down	1.09104e-08	GO:0016021//integral component of membrane	NA	NA	NA	Ortholog of <i>A. fumigatus Af293</i> : Afu8g00470, <i>A. oryzae RIB40</i> : AO090010000638, <i>Neosartorya fischeri NRRL 181</i> : NFIA_093950 and <i>Aspergillus versicolor</i> : Aspve1_0044578
AN8066		766.84	311.472	-1.29982	2.89139e-30	Down	9.07136e-32	GO:0031515//tRNA (m1A) methyltransferase complex	GO:0003743//translation initiation factor activity	GO:0030488//tRNA methylation	K03256//tRNA (adenine-N(1)-)-methyltransferase non-catalytic subunit	Ortholog(s) have tRNA (adenine-N1-)-methyltransferase activity, role in tRNA methylation and nucleus, tRNA (m1A) methyltransferase complex localization
AN6470		417.511	169.266	-1.30252	3.3039e-15	Down	2.49092e-16	NA	GO:0003796//lysozyme activity	GO:0016998//cell wall macromolecule catabolic process;GO:0044275//cellular carbohydrate catabolic process;GO:0009253//peptidoglycan catabolic process	NA	Protein with lysozyme activity, involved in carbohydrate catabolism
AN6754		1923.91	776.407	-1.30916	4.82328e-33	Down	1.34096e-34	GO:0009277//fungal-type cell wall	GO:0004553//hydrolase activity, hydrolyzing O-glycosyl compounds	GO:0005975//carbohydrate metabolic process;GO:0071555//cell wall organization	NA	Predicted glycosylphosphatidylinositol (GPI)-anchored protein
AN0695		2974	1189.53	-1.32201	1.91946e-49	Down	3.07588e-51	GO:0030529//intracellular ribonucleoprotein complex;GO:0019013//viral nucleocapsid;GO:0031429//box H/ACA snoRNP complex	GO:0034513//box H/ACA snoRNA binding	GO:0031120//snRNA pseudouridine synthesis;GO:0000470//maturation of LSU-rRNA;GO:0042254//ribosome biogenesis;GO:0000469//cleavage involved in rRNA processing;GO:0006412//translation;GO:0031118//rRNA pseudouridine synthesis	K11129//H/ACA ribonucleoprotein complex subunit 2	Putative snoRNP component with a predicted role in ribosomal RNA pseudouridinylation; ortholog of <I>S. cerevisiae</I> Nhp2p; expression reduced after exposure to farnesol
AN3745	rrs1	1344.41	535.435	-1.32819	4.11762e-22	Down	2.01926e-23	GO:0005634//nucleus;GO:0005730//nucleolus;GO:0030687//preribosome, large subunit precursor	GO:0003727//single-stranded RNA binding	GO:0000055//ribosomal large subunit export from nucleus;GO:0042254//ribosome biogenesis;GO:0000447//endonucleolytic cleavage in ITS1 to separate SSU-rRNA from 5.8S rRNA and LSU-rRNA from tricistronic rRNA transcript (SSU-rRNA, 5.8S rRNA, LSU-rRNA);GO:0042273//ribosomal large subunit biogenesis;GO:0042255//ribosome assembly	K14852//regulator of ribosome biosynthesis	Ribosome assembly factor; component of the Rpf2-Rrs1 complex
AN4748		1153.68	456.782	-1.33667	3.04919e-30	Down	9.62531e-32	GO:0030686//90S preribosome;GO:0005730//nucleolus	GO:0003723//RNA binding;GO:0019843//rRNA binding	GO:0042274//ribosomal small subunit biogenesis	K14789//nucleolar protein 6	Has domain(s) with predicted nucleic acid binding, nucleotide binding activity
AN6902		1416.66	558.935	-1.34174	7.88865e-31	Down	2.42165e-32	GO:0005840//ribosome;GO:0005730//nucleolus;GO:0005737//cytoplasm	NA	GO:0000027//ribosomal large subunit assembly;GO:0006364//rRNA processing;GO:0000956//nuclear-transcribed mRNA catabolic process	K14815//mRNA turnover protein 4	Protein with a predicted role in mRNA turnover; ortholog of <I>S. cerevisiae</I> Mrt4p; expression reduced after exposure to farnesol
AN2451		684.745	269.85	-1.34341	4.18554e-25	Down	1.72933e-26	GO:0005829//cytosol	NA	GO:0101030//tRNA-guanine transglycosylation;GO:0006400//tRNA modification	NA	Ortholog(s) have role in tRNA-guanine transglycosylation
AN3933		3086.45	1211.6	-1.34904	1.51406e-49	Down	2.38239e-51	GO:0005634//nucleus	GO:0003899//DNA-directed 5'-3' RNA polymerase activity;GO:0032549//ribonucleoside binding;GO:0003677//DNA binding	GO:0006351//transcription, DNA-templated	K03002//DNA-directed RNA polymerase I subunit RPA2 [EC:2.7.7.6]	Ortholog(s) have role in regulation of circadian rhythm
AN8073		3050.32	1196.55	-1.35007	1.47694e-52	Down	2.09586e-54	GO:0005730//nucleolus;GO:0030687//preribosome, large subunit precursor	GO:0008757//S-adenosylmethionine-dependent methyltransferase activity;GO:0003723//RNA binding;GO:0009383//rRNA (cytosine-C5-)-methyltransferase activity	GO:0000470//maturation of LSU-rRNA;GO:1902626//assembly of large subunit precursor of preribosome;GO:0000463//maturation of LSU-rRNA from tricistronic rRNA transcript (SSU-rRNA, 5.8S rRNA, LSU-rRNA);GO:0006364//rRNA processing;GO:0070475//rRNA base methylation	K14835//25S rRNA (cytosine2870-C5)-methyltransferase [EC:2.1.1.310]	Has domain(s) with predicted RNA binding, S-adenosylmethionine-dependent methyltransferase activity, methyltransferase activity and role in rRNA processing
AN4198		429.714	168.498	-1.35065	1.12378e-18	Down	6.89956e-20	NA	GO:0016491//oxidoreductase activity	NA	NA	Has domain(s) with predicted oxidoreductase activity and role in oxidation-reduction process
AN11823		65.5741	25.6876	-1.35205	0.00122431	Down	0.000313199	GO:0071627//integral component of fungal-type vacuolar membrane;GO:0016021//integral component of membrane	GO:0005215//transporter activity	GO:0055085//transmembrane transport;GO:0034220//ion transmembrane transport	K17866//diphthamide biosynthesis protein 2;K02835//peptide chain release factor 1;K11231//osomolarity two-component system, sensor histidine kinase SLN1 [EC:2.7.13.3]	Ortholog(s) have role in secondary metabolite biosynthetic process
AN10372		43.6316	17.076	-1.3534	0.0259248	Down	0.00946245	GO:0005576//extracellular region	GO:0050525//cutinase activity	GO:0008152//metabolic process	K19720//collagen, type III, alpha	Protein of unknown function
AN7458		1303.81	509.672	-1.35509	4.78455e-46	Down	8.59085e-48	GO:0034388//Pwp2p-containing subcomplex of 90S preribosome;GO:0032040//small-subunit processome;GO:0019013//viral nucleocapsid	NA	GO:0000462//maturation of SSU-rRNA from tricistronic rRNA transcript (SSU-rRNA, 5.8S rRNA, LSU-rRNA)	K14553//U3 small nucleolar RNA-associated protein 18	Ortholog(s) have small-subunit processome localization
AN10200	rpf2	1169.56	456.245	-1.35809	1.743e-22	Down	8.27836e-24	NA	GO:0004832//valine-tRNA ligase activity;GO:0005524//ATP binding;GO:0002161//aminoacyl-tRNA editing activity	GO:0006438//valyl-tRNA aminoacylation	K14847//ribosome production factor 2	Ribosome assembly factor; component of the Rpf2-Rrs1 complex; ortholog of <i>S. cerevisiae</i> Rpf2p; expression reduced after exposure to farnesol
AN4330		1290.82	501.184	-1.36488	6.10909e-30	Down	1.97562e-31	NA	GO:0003723//RNA binding	NA	K14573//nucleolar protein 4	Has domain(s) with predicted nucleic acid binding, nucleotide binding activity
AN8491		894.731	347.329	-1.36515	9.80752e-27	Down	3.72078e-28	GO:0005634//nucleus;GO:0005730//nucleolus;GO:0030687//preribosome, large subunit precursor	GO:0003723//RNA binding	GO:0042273//ribosomal large subunit biogenesis;GO:0042255//ribosome assembly	K07565//60S ribosome subunit biogenesis protein NIP7	Ortholog(s) have role in assembly of large subunit precursor of preribosome, maturation of LSU-rRNA from tricistronic rRNA transcript (SSU-rRNA, 5.8S rRNA, LSU-rRNA), ribosomal large subunit biogenesis
AN10489	FKBP5	4402.85	1707.59	-1.36647	1.2604e-77	Down	9.61208e-80	GO:0005730//nucleolus	GO:0003755//peptidyl-prolyl cis-trans isomerase activity;GO:0005528//FK506 binding	GO:0000412//histone peptidyl-prolyl isomerization	K14826//FK506-binding nuclear protein [EC:5.2.1.8]	FKBP-type peptidyl-prolyl cis-trans isomerase; expression reduced after exposure to farnesol
AN1808		314.016	121.665	-1.36793	7.88001e-05	Down	1.57844e-05	NA	GO:0016491//oxidoreductase activity	NA	NA	Has domain(s) with predicted oxidoreductase activity and role in oxidation-reduction process
AN3518		1720.21	663.951	-1.37344	1.00021e-39	Down	2.18213e-41	GO:0016021//integral component of membrane	NA	NA	K11244//cell wall integrity and stress response component	Ortholog of <i>A. fumigatus Af293</i> : Afu3g03810, <i>Neosartorya fischeri NRRL 181</i> : NFIA_006070, <i>Aspergillus versicolor</i> : Aspve1_0034466 and <i>Aspergillus niger ATCC 1015</i> : 43711-mRNA
AN8254	nop10	1007.07	387.035	-1.37963	8.86957e-18	Down	5.66817e-19	NA	NA	NA	K11130//H/ACA ribonucleoprotein complex subunit 3	Putative snoRNP complex protein; ortholog of <I>S. cerevisiae</I> Nop10p; expression reduced after exposure to farnesol
AN0461		2233.28	857.79	-1.38047	6.32318e-41	Down	1.33679e-42	NA	NA	NA	K11294//nucleolin	Ortholog of <i>A. fumigatus Af293</i> : Afu1g04370, <i>A. niger CBS 513.88</i> : An01g03230, <i>A. oryzae RIB40</i> : AO090003000912, <i>Aspergillus wentii</i> : Aspwe1_0025386 and <i>Aspergillus sydowii</i> : Aspsy1_0055307
AN4600		1035.51	397.38	-1.38175	2.1606e-40	Down	4.65116e-42	GO:0005730//nucleolus	NA	NA	K11294//nucleolin	Has domain(s) with predicted role in transcription by RNA polymerase I
AN0745		4439.77	1693.41	-1.39056	1.0813e-112	Down	4.2798e-115	NA	GO:0003723//RNA binding;GO:0008168//methyltransferase activity	GO:0006364//rRNA processing;GO:0008033//tRNA processing	K14563//rRNA 2'-O-methyltransferase fibrillarin [EC:2.1.1.-]	Putative nucleolar protein; ortholog of <I>S. cerevisiae</I> Nop1p; related to mammalian fibrillarin; expression reduced after exposure to farnesol
AN10526	rmtA	2097.08	791.803	-1.40517	2.13729e-44	Down	4.02329e-46	NA	NA	NA	K11434//type I protein arginine methyltransferase [EC:2.1.1.319]	Arginine methyltransferase
AN6739		915.282	343.775	-1.41275	6.64574e-26	Down	2.63032e-27	GO:0005737//cytoplasm	GO:0000908//taurine dioxygenase activity;GO:0000907//sulfonate dioxygenase activity;GO:0016491//oxidoreductase activity	GO:0044273//sulfur compound catabolic process	K19245//sulfonate dioxygenase [EC:1.14.11.-]	Has domain(s) with predicted oxidoreductase activity and role in oxidation-reduction process
AN2292		545.928	204.915	-1.41368	4.30205e-11	Down	4.28584e-12	GO:0005730//nucleolus	NA	GO:0000462//maturation of SSU-rRNA from tricistronic rRNA transcript (SSU-rRNA, 5.8S rRNA, LSU-rRNA)	NA	Ortholog(s) have role in maturation of SSU-rRNA from tricistronic rRNA transcript (SSU-rRNA, 5.8S rRNA, LSU-rRNA) and nucleolus localization
AN4616	ssz1	4332.66	1621.89	-1.41758	3.47897e-90	Down	2.14938e-92	NA	GO:0005524//ATP binding	NA	K09490//heat shock 70kDa protein 5	Putative 70 kilodalton heat shock protein; protein induced by farnesol
AN0844		1190.96	445.761	-1.41778	1.84914e-32	Down	5.26593e-34	NA	NA	NA	K14856//protein SDA1	Protein required for actin cytoskeleton organization and cell cycle progression; ortholog of <I>S. cerevisiae</I> Sda1p;
AN2564		15.3352	5.71846	-1.42315	0.0407847	Down	0.0158903	NA	GO:0008483//transaminase activity;GO:0003824//catalytic activity;GO:0030170//pyridoxal phosphate binding	GO:0009058//biosynthetic process	K22121//gliotoxin biosynthesis C-S lyase;K10838//xeroderma pigmentosum group C-complementing protein	Has domain(s) with predicted catalytic activity, pyridoxal phosphate binding activity and role in biosynthetic process
AN10173		2075.6	770.929	-1.42886	2.92425e-50	Down	4.48843e-52	NA	GO:0003723//RNA binding	NA	K14844//pumilio homology domain family member 6	Has domain(s) with predicted RNA binding activity
AN7897	dbaB	77.4371	28.6529	-1.43434	0.00230626	Down	0.000625823	NA	GO:0004497//monooxygenase activity;GO:0071949//FAD binding	GO:0044550//secondary metabolite biosynthetic process	K00450//gentisate 1,2-dioxygenase [EC:1.13.11.4];K00480//salicylate hydroxylase [EC:1.14.13.1]	FAD-binding monooxygenase with a role in secondary metabolism; member of the dba gene cluster; dba cluster expression is coregulated
AN0550		55.7818	20.575	-1.4389	0.00048299	Down	0.000111994	NA	NA	NA	K01210//glucan 1,3-beta-glucosidase [EC:3.2.1.58]	Putative glucan 1,3-beta-glucosidase with a predicted role in glucan metabolism
AN7205		2404.57	885.179	-1.44174	2.93171e-59	Down	3.19803e-61	GO:0005634//nucleus	NA	NA	K14848//ribosome assembly protein RRB1	Ortholog(s) have unfolded protein binding activity, role in ribosome biogenesis and nucleolus localization
AN4233		1735	637.287	-1.44492	5.4481e-54	Down	7.31041e-56	GO:0005634//nucleus	GO:0003723//RNA binding;GO:0005524//ATP binding;GO:0004386//helicase activity	GO:0006364//rRNA processing	K14777//ATP-dependent RNA helicase DDX47/RRP3 [EC:3.6.4.13]	Has domain(s) with predicted ATP binding, helicase activity, nucleic acid binding activity
AN4346		1727.55	634.541	-1.44494	1.74615e-63	Down	1.75306e-65	NA	GO:0003723//RNA binding	NA	K14838//nucleolar protein 15	Has domain(s) with predicted nucleic acid binding, nucleotide binding activity
AN6698		2168.56	780.981	-1.47338	8.09329e-53	Down	1.12504e-54	GO:0030686//90S preribosome	GO:0003723//RNA binding	GO:0000470//maturation of LSU-rRNA	K14775//ribosome biogenesis protein UTP30	Has domain(s) with predicted RNA binding, structural constituent of ribosome activity, role in translation and large ribosomal subunit localization
AN3259		41.0645	14.3363	-1.51822	0.0036578	Down	0.00104448	NA	NA	NA	NA	Ortholog of <i>A. oryzae RIB40</i> : AO090011000035, <i>Aspergillus flavus NRRL 3357</i> : AFL2T_04841, <i>Aspergillus versicolor</i> : Aspve1_0040331 and <i>Aspergillus sydowii</i> : Aspsy1_0029969
AN10848		1371.29	478.53	-1.51885	1.09533e-54	Down	1.43802e-56	GO:0016021//integral component of membrane	GO:0003723//RNA binding	NA	K11294//nucleolin	Has domain(s) with predicted nucleic acid binding, nucleotide binding activity
AN8366		692.553	240.958	-1.52314	3.41188e-15	Down	2.57562e-16	GO:0071627//integral component of fungal-type vacuolar membrane;GO:0016021//integral component of membrane	GO:0005215//transporter activity	GO:0055085//transmembrane transport;GO:0034220//ion transmembrane transport	K17866//diphthamide biosynthesis protein 2;K11231//osomolarity two-component system, sensor histidine kinase SLN1 [EC:2.7.13.3];K00276//primary-amine oxidase [EC:1.4.3.21];K02835//peptide chain release factor 1	Has domain(s) with predicted role in transmembrane transport and integral component of membrane localization
AN10618		982.947	341.893	-1.52357	5.44711e-35	Down	1.40398e-36	GO:0005730//nucleolus	GO:0003723//RNA binding	GO:0006364//rRNA processing	K14790//nucleolar protein 9	Ortholog(s) have RNA binding activity
AN6310		1177.51	408.504	-1.52732	7.20253e-45	Down	1.32801e-46	GO:0005634//nucleus;GO:0030687//preribosome, large subunit precursor	GO:0005524//ATP binding;GO:0016887//ATPase activity	GO:0000027//ribosomal large subunit assembly;GO:0006364//rRNA processing	K14572//midasin	Ortholog(s) have ATPase activity and role in protein-RNA complex remodeling, rRNA processing, regulation of ribosomal subunit export from nucleus, ribosomal large subunit assembly
AN4469		1271.34	437.93	-1.53758	6.1679e-41	Down	1.298e-42	GO:0070545//PeBoW complex;GO:0005654//nucleoplasm;GO:0030687//preribosome, large subunit precursor	NA	GO:0000470//maturation of LSU-rRNA;GO:0000460//maturation of 5.8S rRNA	K14863//ribosome biogenesis protein YTM1	Ortholog(s) have role in cellular response to biotic stimulus, cellular response to starvation, chromosome organization and filamentous growth, <a href="#GOsection">more</a>
AN7280		584.965	201.019	-1.54102	4.74072e-16	Down	3.41402e-17	NA	NA	NA	NA	Has domain(s) with predicted ATP binding activity
AN0498		124.586	42.7095	-1.54451	1.15166e-07	Down	1.59425e-08	GO:0016021//integral component of membrane	NA	GO:0055085//transmembrane transport	K08158//MFS transporter, DHA1 family, multidrug resistance protein;K08157//MFS transporter, DHA1 family, multidrug resistance protein	Has domain(s) with predicted role in transmembrane transport and integral component of membrane localization
AN0074		2141.72	733.251	-1.54639	2.01268e-53	Down	2.77838e-55	NA	NA	NA	K14823//rRNA-processing protein EBP2	Ortholog(s) have role in nuclear division, rRNA processing, ribosomal large subunit biogenesis and nuclear periphery, nucleolus, preribosome, large subunit precursor localization
AN6200		2340.51	798.49	-1.55147	7.32269e-73	Down	6.07927e-75	NA	NA	NA	K14794//ribosomal RNA-processing protein 12	Putative ortholog of <I>S. cerevisiae</I> Rrp12p; expression reduced after exposure to farnesol
AN5340		1101.5	375.085	-1.55418	5.09384e-43	Down	9.93295e-45	GO:0032040//small-subunit processome;GO:0005730//nucleolus;GO:0019013//viral nucleocapsid	NA	GO:0000462//maturation of SSU-rRNA from tricistronic rRNA transcript (SSU-rRNA, 5.8S rRNA, LSU-rRNA)	K14765//U3 small nucleolar ribonucleoprotein protein LCP5	Ortholog(s) have role in endonucleolytic cleavage in 5'-ETS of tricistronic rRNA transcript (SSU-rRNA, 5.8S rRNA and LSU-rRNA), <a href="#GOsection">more</a>
AN3176	spb4	606.196	204.905	-1.56483	6.31673e-26	Down	2.48181e-27	GO:0005730//nucleolus;GO:0005737//cytoplasm	GO:0003723//RNA binding;GO:0004004//ATP-dependent RNA helicase activity;GO:0005524//ATP binding	GO:0010501//RNA secondary structure unwinding;GO:0006364//rRNA processing	K14809//ATP-dependent RNA helicase DDX55/SPB4 [EC:3.6.4.13]	ATP-dependent rRNA helicase
AN2435	aclA	24349.6	8159	-1.57744	9.66581e-83	Down	6.99812e-85	GO:0005634//nucleus;GO:0005829//cytosol;GO:0009346//citrate lyase complex	GO:0003878//ATP citrate synthase activity;GO:0016829//lyase activity	GO:0006099//tricarboxylic acid cycle;GO:0006085//acetyl-CoA biosynthetic process;GO:0097308//cellular response to farnesol;GO:0006633//fatty acid biosynthetic process	K01648//ATP citrate (pro-S)-lyase [EC:2.3.3.8]	Putative ATP citrate synthase with a predicted role in TCA intermediate metabolism; transcript downregulated upon shift from glucose to ethanol and after exposure to farnesol; protein induced by farnesol
AN2538		2092.35	693.737	-1.59266	3.58176e-38	Down	8.26374e-40	GO:0016021//integral component of membrane	NA	NA	K01183//chitinase [EC:3.2.1.14]	Ortholog of <i>Aspergillus versicolor</i> : Aspve1_0026536 and <i>Aspergillus sydowii</i> : Aspsy1_0028980
AN4751		433.606	142.905	-1.60132	6.1936e-23	Down	2.85196e-24	GO:0005634//nucleus;GO:0030686//90S preribosome	NA	NA	K14784//protein CMS1	Has domain(s) with predicted ATP binding, nucleic acid binding activity
AN10055		2273.19	747.571	-1.60444	6.31806e-64	Down	6.28208e-66	NA	NA	NA	K14820//ribosome biogenesis protein BRX1	Ortholog of <i>A. fumigatus Af293</i> : Afu1g02210, <i>A. niger CBS 513.88</i> : An01g06040, <i>A. oryzae RIB40</i> : AO090005000878, <i>Neosartorya fischeri NRRL 181</i> : NFIA_022440 and <i>Aspergillus clavatus NRRL 1</i> : ACLA_032220
AN3827		2894.59	928.173	-1.64089	1.4951e-60	Down	1.55875e-62	GO:0005654//nucleoplasm;GO:0005730//nucleolus;GO:0030687//preribosome, large subunit precursor	GO:0043021//ribonucleoprotein complex binding	GO:0000466//maturation of 5.8S rRNA from tricistronic rRNA transcript (SSU-rRNA, 5.8S rRNA, LSU-rRNA);GO:0000463//maturation of LSU-rRNA from tricistronic rRNA transcript (SSU-rRNA, 5.8S rRNA, LSU-rRNA);GO:0006364//rRNA processing	K14843//pescadillo	Ortholog(s) have nucleolus localization
AN11990		128.687	40.9541	-1.65178	2.1642e-09	Down	2.50077e-10	NA	NA	NA	NA	Protein of unknown function
AN4865		7293.21	2319.08	-1.653	5.67792e-77	Down	4.43973e-79	NA	GO:0003723//RNA binding	NA	K11294//nucleolin	Has domain(s) with predicted nucleic acid binding, nucleotide binding activity
AN0310		1900.94	604.064	-1.65394	9.23148e-56	Down	1.17633e-57	GO:0005634//nucleus	NA	NA	K14791//periodic tryptophan protein 1	Ortholog of <i>A. fumigatus Af293</i> : Afu1g02630, <i>A. niger CBS 513.88</i> : An01g05580, <i>A. oryzae RIB40</i> : AO090005000833, <i>Aspergillus wentii</i> : Aspwe1_0151261 and <i>Aspergillus sydowii</i> : Aspsy1_0027871
AN7317		18.7009	5.89201	-1.66627	0.0209913	Down	0.00745437	GO:0016021//integral component of membrane;GO:0005886//plasma membrane	GO:0015123//acetate transmembrane transporter activity	GO:0006847//plasma membrane acetate transport	K07034//uncharacterized protein	Protein with homology to GPR1/FUN34/YaaH family members
AN7903	pkeA	30.2806	9.39692	-1.68813	0.00469145	Down	0.00138628	NA	GO:0031177//phosphopantetheine binding;GO:0047879//erythronolide synthase activity;GO:0016740//transferase activity	GO:0008152//metabolic process	K15416//orsellinic acid synthase;K15321//naphtho-gamma-pyrone polyketide synthase	Polyketide synthase; involved in orsellinic acid and violaceol production; member of the dba gene cluster; dba cluster expression is coregulated
AN3519		1717.57	522.951	-1.71562	4.56651e-49	Down	7.36178e-51	NA	NA	GO:0000902//cell morphogenesis	K06640//serine/threonine-protein kinase ATR [EC:2.7.11.1]	Ortholog of <i>A. nidulans FGSC A4</i> : AN2646, AN0587, AN0866, AN7370 and <i>A. fumigatus Af293</i> : Afu1g15200, Afu3g03790, Afu4g14040, Afu5g06900, Afu7g08575
AN2436	aclB	21215.7	6407.21	-1.72737	2.45895e-75	Down	2.01768e-77	NA	GO:0046912//transferase activity, transferring acyl groups, acyl groups converted into alkyl on transfer;GO:0048037//cofactor binding	GO:0008152//metabolic process	K01648//ATP citrate (pro-S)-lyase [EC:2.3.3.8]	Putative ATP citrate synthase with a predicted role in TCA intermediate metabolism; transcript downregulated upon shift from glucose to ethanol and after exposure to farnesol
AN1737	CYP567C1	51.0132	15.3706	-1.7307	4.97084e-05	Down	9.63074e-06	GO:0016021//integral component of membrane	GO:0016705//oxidoreductase activity, acting on paired donors, with incorporation or reduction of molecular oxygen;GO:0020037//heme binding;GO:0005506//iron ion binding;GO:0004497//monooxygenase activity	NA	K17645//averantin hydroxylase [EC:1.14.13.174];K05658//ATP-binding cassette, subfamily B (MDR/TAP), member 1 [EC:3.6.3.44]	Putative cytochrome P450; transcript is induced by nitrate
AN8915		2261.44	677.042	-1.73993	8.1301e-22	Down	4.05759e-23	GO:0016021//integral component of membrane	GO:0005215//transporter activity	NA	K03305//proton-dependent oligopeptide transporter, POT family	Ortholog(s) have dipeptide transmembrane transporter activity, tripeptide transmembrane transporter activity and role in dipeptide transport, tripeptide transport
AN11049		8.62542	2.50366	-1.78456	0.0288846	Down	0.0106934	GO:0016021//integral component of membrane	NA	GO:0055085//transmembrane transport	K00831//phosphoserine aminotransferase [EC:2.6.1.52]	NmrA-like domain containing protein; predicted secondary metabolism gene cluster member
AN4877		10.2218	2.9422	-1.79668	0.0275267	Down	0.0101375	NA	GO:0003677//DNA binding	NA	K10873//DNA repair and recombination protein RAD52;K15334//multisite-specific tRNA:(cytosine-C5)-methyltransferase [EC:2.1.1.202];K06125//4-hydroxybenzoate polyprenyltransferase [EC:2.5.1.39];K01067//acetyl-CoA hydrolase [EC:3.1.2.1];K04563//cyclin-dependent kinase [EC:2.7.11.22]	Predicted DDE1 transposon-related ORF
AN8365		296.758	80.951	-1.87417	2.24519e-12	Down	2.0135e-13	NA	NA	NA	K08197//MFS transporter, SIT family, siderophore-iron:H+ symporter	Has domain(s) with predicted role in transmembrane transport and integral component of membrane localization
AN2378		24.2357	6.07529	-1.99611	0.00143339	Down	0.000371665	NA	NA	NA	K00010//myo-inositol 2-dehydrogenase / D-chiro-inositol 1-dehydrogenase [EC:1.1.1.18 1.1.1.369]	Has domain(s) with predicted oxidoreductase activity and role in oxidation-reduction process
AN6664		57.2945	13.7201	-2.06211	3.22753e-07	Down	4.71402e-08	NA	NA	NA	K01183//chitinase [EC:3.2.1.14]	Has domain(s) with predicted role in cell wall macromolecule catabolic process
AN4923		6702.1	1501.27	-2.15843	1.4952e-88	Down	9.67068e-91	GO:0005634//nucleus;GO:0005829//cytosol	GO:0004421//hydroxymethylglutaryl-CoA synthase activity	GO:0008299//isoprenoid biosynthetic process;GO:0010142//farnesyl diphosphate biosynthetic process, mevalonate pathway;GO:0016126//sterol biosynthetic process;GO:0006084//acetyl-CoA metabolic process;GO:0006696//ergosterol biosynthetic process	K01641//hydroxymethylglutaryl-CoA synthase [EC:2.3.3.10]	Putative 3-hydroxy-3-methylglutaryl coenzyme A synthase with a predicted role in sterol metabolism; protein expressed at decreased levels in a hapX mutant versus wild-type; expression reduced after exposure to farnesol
AN5315		100.852	22.2581	-2.17984	6.86276e-10	Down	7.57891e-11	GO:0016021//integral component of membrane	NA	NA	NA	Ortholog of <i>A. nidulans FGSC A4</i> : AN7859, <i>A. niger CBS 513.88</i> : An01g01450, <i>A. oryzae RIB40</i> : AO090001000269, <i>Neosartorya fischeri NRRL 181</i> : NFIA_044920 and <i>Aspergillus wentii</i> : Aspwe1_0166871
AN7204		903.637	196.092	-2.20421	6.36924e-34	Down	1.69699e-35	GO:0016021//integral component of membrane	NA	GO:0006629//lipid metabolic process	K10256//omega-6 fatty acid desaturase / acyl-lipid omega-6 desaturase (Delta-12 desaturase) [EC:1.14.19.6 1.14.19.22]	Putative oleoyl-delta12 desaturase
AN2713		10.1922	1.57101	-2.69769	0.000603144	Down	0.000143581	GO:0005634//nucleus	GO:0003676//nucleic acid binding	GO:0015074//DNA integration	K07497//putative transposase;K12813//pre-mRNA-splicing factor ATP-dependent RNA helicase DHX16 [EC:3.6.4.13]	Has domain(s) with predicted role in DNA integration

## Sheet: WT in blue light
GeneID	Name	WT-Dark-Expression	WT-Red-Expression	log2FoldChange(WT-Red/WT-Dark)	Padj	Up/Down-Regulation	Pvalue	Cellular Component	Molecular Function	Biological Process	Kegg Orthology	AspGD Description
AN5056		33.0921	3522.01	6.73377	1.14e-202	Up	1.1e-206	NA	NA	NA	NA	Homologous to ccg-1 from <i>N. crassa</i>; transcript induced by light in in developmentally competent mycelia
AN7992		19.4558	815.739	5.38984	1.86e-88	Up	1.92e-91	NA	NA	NA	NA	Ortholog of <i>A. niger CBS 513.88</i> : An02g10280, <i>Aspergillus wentii</i> : Aspwe1_0042861, <i>Aspergillus sydowii</i> : Aspsy1_0047959 and <i>Aspergillus carbonarius ITEM 5010</i> : Acar5010_203951
AN11314		6.42587	240.193	5.22416	3.05e-43	Up	1.27e-45	NA	NA	NA	NA	Ortholog of <i>Aspergillus glaucus</i> : Aspgl1_0053511, <i>Aspergillus versicolor</i> : Aspve1_0037663 and <i>Aspergillus sydowii</i> : Aspsy1_0038825
AN5017		4.92729	160.438	5.02508	3.08e-30	Up	2.77e-32	NA	GO:0016491//oxidoreductase activity	NA	K17742//sorbose reductase [EC:1.1.1.289]	Has domain(s) with predicted oxidoreductase activity and role in metabolic process
AN1754		42.0051	1251.07	4.89645	8.95e-106	Up	4.33e-109	NA	NA	NA	NA	Putative protein of unknown function; expression upregulated after exposure to farnesol
AN9163		7.44748	200.353	4.74965	3.84e-37	Up	2.3e-39	GO:0016021//integral component of membrane	NA	NA	NA	Ortholog of <i>A. fumigatus Af293</i> : Afu8g07190, <i>A. niger CBS 513.88</i> : An14g07150, <i>A. oryzae RIB40</i> : AO090138000059, <i>Aspergillus wentii</i> : Aspwe1_0078799 and <i>Aspergillus sydowii</i> : Aspsy1_0061494
AN8959		16.1732	402.915	4.63879	2.9e-41	Up	1.43e-43	GO:0016021//integral component of membrane;GO:0005739//mitochondrion	NA	NA	K05770//translocator protein	Ortholog(s) have role in lipid droplet disassembly
AN0693		35.6242	828.177	4.53901	8.26e-73	Up	1.28e-75	NA	NA	NA	K10389//tubulin gamma	Transcript induced by light in in developmentally competent mycelia
AN0045		82.7694	1793.9	4.43786	3.22e-46	Up	1.06e-48	NA	NA	NA	K12472//epidermal growth factor receptor substrate 15	Transcript induced by light in in developmentally competent mycelia
AN9285	ccgA	95.2669	1875.5	4.29916	1.49e-17	Up	3.65e-19	NA	NA	NA	NA	Ortholog of <i>A. fumigatus</i> grg1; homologous to ccg-1 from <i>N. crassa</i>; transcript induced by light in developmentally competent mycelia
AN3627		139.951	2358.76	4.07503	5.18e-23	Up	8.32e-25	NA	GO:0008289//lipid binding	NA	K10777//DNA ligase 4 [EC:6.5.1.1]	Ortholog(s) have intracellular localization
AN12198		158.451	2652.39	4.06519	6.81e-79	Up	8.55e-82	NA	NA	NA	NA	Ortholog of <i>A. fumigatus Af293</i> : Afu2g15810, <i>A. niger CBS 513.88</i> : An15g06100, <i>Aspergillus wentii</i> : Aspwe1_0026874 and <i>Aspergillus sydowii</i> : Aspsy1_0026968
AN4879		10.7268	169.616	3.98298	1.62e-23	Up	2.5e-25	NA	NA	NA	K19849//signaling mucin MSB2	Protein of unknown function
AN10678		14.6265	217.123	3.89186	8.8e-30	Up	8.42e-32	GO:0016021//integral component of membrane	NA	GO:0055085//transmembrane transport	NA	Ortholog of <i>A. fumigatus Af293</i> : Afu4g11810, <i>A. oryzae RIB40</i> : AO090003001035, <i>Aspergillus wentii</i> : Aspwe1_0033965, <i>Aspergillus sydowii</i> : Aspsy1_0043963 and <i>Aspergillus terreus NIH2624</i> : ATET_03902
AN2404		106.691	1578.6	3.88714	1.69e-18	Up	3.87e-20	GO:0016021//integral component of membrane	NA	NA	NA	Ortholog of <i>A. fumigatus Af293</i> : Afu8g05810, <i>A. niger CBS 513.88</i> : An15g04670, <i>A. oryzae RIB40</i> : AO090005000570, <i>Aspergillus wentii</i> : Aspwe1_0118486 and <i>Aspergillus sydowii</i> : Aspsy1_0039439
AN10371		18.3332	268.034	3.86988	4.49e-30	Up	4.2e-32	NA	NA	NA	NA	Ortholog of <i>A. fumigatus Af293</i> : Afu3g07945, <i>A. oryzae RIB40</i> : AO090005001494, <i>Neosartorya fischeri NRRL 181</i> : NFIA_069220, <i>Aspergillus wentii</i> : Aspwe1_0029211 and <i>Aspergillus versicolor</i> : Aspve1_0127963
AN8138	aglC	77.0292	1103.15	3.84008	2.67e-100	Up	1.81e-103	GO:0005576//extracellular region	GO:0052692//raffinose alpha-galactosidase activity;GO:0004557//alpha-galactosidase activity	GO:0046355//mannan catabolic process;GO:0070085//glycosylation	K07407//alpha-galactosidase [EC:3.2.1.22]	Alpha-galactosidase, involved in degradation of mannans; predicted role in galactose and galactitol metabolism; glycoside hydrolase family 36 (GH36); transcriptionally induced by growth on xylose
AN5324	dlpA	217.377	2908.6	3.74205	8.21e-68	Up	1.51e-70	NA	NA	NA	K14297//nuclear pore complex protein Nup98-Nup96;K19720//collagen, type III, alpha;K14306//nuclear pore complex protein Nup62	Dehydrin-like protein; protein induced by farnesol
AN5207		23.2383	298.871	3.68494	9.96e-46	Up	3.37e-48	NA	NA	NA	K03032//26S proteasome regulatory subunit N2	Ortholog of <i>A. fumigatus Af293</i> : Afu6g07400, <i>A. niger CBS 513.88</i> : An09g01160, <i>A. oryzae RIB40</i> : AO090005001560, <i>Aspergillus wentii</i> : Aspwe1_0111955 and <i>Aspergillus sydowii</i> : Aspsy1_1140414
AN6881		29.0184	356.286	3.61799	6.02e-25	Up	8.79e-27	NA	NA	NA	NA	Ortholog of <i>A. fumigatus Af293</i> : Afu8g07160, <i>A. niger CBS 513.88</i> : An03g01630, <i>Neosartorya fischeri NRRL 181</i> : NFIA_099950 and <i>Aspergillus versicolor</i> : Aspve1_0035247
AN7590		309.534	3493.16	3.49636	1.73e-57	Up	4.18e-60	GO:0005622//intracellular	GO:0050086//mannitol 2-dehydrogenase activity;GO:0004090//carbonyl reductase (NADPH) activity	GO:0097308//cellular response to farnesol;GO:0055114//oxidation-reduction process	K17742//sorbose reductase [EC:1.1.1.289]	Putative reductase with a predicted role in carbohydrate metabolism; mannitol 2-dehydrogenase; intracellular, menadione stress-induced protein; HapX-regulated; protein induced by farnesol
AN9180		182.694	2043.5	3.48354	1.42e-39	Up	7.55e-42	GO:0005622//intracellular	GO:0003824//catalytic activity	GO:0008152//metabolic process	K00615//transketolase [EC:2.2.1.1]	Putative transketolase; intracellular; protein abundance decreased by menadione stress
AN8975		70.8657	772.699	3.44675	1.56e-90	Up	1.36e-93	NA	NA	NA	K15340//DNA cross-link repair 1A protein;K20457//dihydrofolate synthase [EC:6.3.2.12];K01951//GMP synthase (glutamine-hydrolysing) [EC:6.3.5.2]	Ortholog of <i>Aspergillus versicolor</i> : Aspve1_0045995 and <i>Aspergillus sydowii</i> : Aspsy1_0060497
AN6441		4.41218	46.6822	3.40331	1.98e-11	Up	7.48e-13	GO:0016021//integral component of membrane	NA	NA	NA	Protein of unknown function
AN1269		15.6859	165.352	3.398	8.37e-27	Up	9.87e-29	GO:0016021//integral component of membrane	NA	GO:0006810//transport	K15111//solute carrier family 25 (mitochondrial S-adenosylmethionine transporter), member 26	Ortholog of <i>A. fumigatus Af293</i> : Afu1g09980, Afu8g01400, <i>A. niger CBS 513.88</i> : An08g01800, <i>A. oryzae RIB40</i> : AO090038000434, AO090011000869 and <i>Aspergillus wentii</i> : Aspwe1_0048977
AN0694		21.4787	212.975	3.30971	3.83e-18	Up	9.03e-20	NA	NA	NA	NA	Ortholog(s) have intracellular localization
AN8636		191.097	1799.4	3.23514	1.55e-71	Up	2.55e-74	NA	NA	NA	K09248//proline utilization trans-activator;K10777//DNA ligase 4 [EC:6.5.1.1]	Has domain(s) with predicted DNA binding, DNA-binding transcription factor activity, RNA polymerase II-specific, zinc ion binding activity and role in regulation of transcription, DNA-templated, transcription, DNA-templated
AN2894		10.0773	93.832	3.21897	3.15e-16	Up	8.32e-18	NA	NA	NA	K05607//methylglutaconyl-CoA hydratase [EC:4.2.1.18]	Ortholog of <i>A. fumigatus Af293</i> : Afu3g11550, <i>A. niger CBS 513.88</i> : An02g07350, <i>A. oryzae RIB40</i> : AO090003000710, <i>Aspergillus wentii</i> : Aspwe1_0025131 and <i>Aspergillus sydowii</i> : Aspsy1_0775782
AN9123		6.71232	61.2015	3.18868	1.6e-10	Up	6.79e-12	NA	NA	NA	K09117//uncharacterized protein;K06965//protein pelota;K09022//2-iminobutanoate/2-iminopropanoate deaminase [EC:3.5.99.10];K12346//metal iron transporter	Ortholog of <i>Aspergillus brasiliensis</i> : Aspbr1_0040215, Aspbr1_0678615, <i>Aspergillus wentii</i> : Aspwe1_0041389, <i>Aspergillus versicolor</i> : Aspve1_0140141 and <i>Aspergillus niger ATCC 1015</i> : 183284-mRNA
AN6633		19.4202	166.62	3.10093	1.54e-11	Up	5.74e-13	GO:0016021//integral component of membrane	NA	NA	NA	Protein of unknown function; transcript is induced by nitrate
AN3200		37.3375	316.078	3.08159	5.95e-22	Up	1.05e-23	NA	GO:0004553//hydrolase activity, hydrolyzing O-glycosyl compounds	GO:0005975//carbohydrate metabolic process	K01190//beta-galactosidase [EC:3.2.1.23];K01195//beta-glucuronidase [EC:3.2.1.31]	Putative beta-glucuronidase with a predicted role in polysaccharide degradation; the predicted pseudogene AN10383 and predicted ORF AN3200 occupy overlapping chromosomal locations in version 4 of the A. nidulans annotation
AN1020		12.4953	101.565	3.02295	1.32e-17	Up	3.22e-19	NA	NA	NA	NA	Ortholog of <i>A. nidulans FGSC A4</i> : AN2784, AN9281, AN2199, <i>A. fumigatus Af293</i> : Afu1g12970, <i>A. niger CBS 513.88</i> : An15g05320 and <i>A. oryzae RIB40</i> : AO090012000596, AO090038000022
AN8974		4.23161	34.208	3.01505	3.48e-09	Up	1.73e-10	NA	NA	NA	NA	Protein of unknown function
AN6301		15.1707	120.118	2.98509	6.29e-16	Up	1.69e-17	NA	NA	NA	NA	Protein of unknown function
AN4299		358.761	2780.56	2.95428	1.07e-11	Up	3.88e-13	GO:0016021//integral component of membrane;GO:0005737//cytoplasm	NA	NA	NA	Putative clock-controlled and temperature-regulated gene; transcript induced by light in in developmentally competent mycelia
AN9173		40.3042	310.08	2.94364	9.19e-36	Up	5.86e-38	GO:0016021//integral component of membrane	GO:0005355//glucose transmembrane transporter activity;GO:0005351//sugar:proton symporter activity	GO:0035428//hexose transmembrane transport;GO:0046323//glucose import	K08139//MFS transporter, SP family, sugar:H+ symporter	Sugar transporter; transcriptionally induced by growth on xylose
AN7826		5.77838	43.2787	2.90492	1.76e-08	Up	9.6e-10	GO:0005743//mitochondrial inner membrane;GO:0016021//integral component of membrane	GO:0015095//magnesium ion transmembrane transporter activity	GO:0045016//mitochondrial magnesium ion transmembrane transport	K16075//magnesium transporter	Ortholog of <i>Aspergillus glaucus</i> : Aspgl1_0116635, <i>Aspergillus versicolor</i> : Aspve1_0045384 and <i>Aspergillus sydowii</i> : Aspsy1_0165058
AN3085		422.618	3112.95	2.88085	2.89e-77	Up	3.91e-80	GO:0005739//mitochondrion	NA	GO:0046474//glycerophospholipid biosynthetic process	K01876//aspartyl-tRNA synthetase [EC:6.1.1.12]	Ortholog(s) have role in cellular response to biotic stimulus, cellular response to starvation and filamentous growth of a population of unicellular organisms in response to biotic stimulus, <a href="#GOsection">more</a>
AN6712	pldA	564.68	4104.05	2.86154	1.15e-114	Up	3.35e-118	GO:0005622//intracellular	GO:0004630//phospholipase D activity;GO:0070290//N-acylphosphatidylethanolamine-specific phospholipase D activity	GO:0048017//inositol lipid-mediated signaling;GO:0016042//lipid catabolic process;GO:0006654//phosphatidic acid biosynthetic process	K01115//phospholipase D1/2 [EC:3.1.4.4]	Putative phospholipase D; expression upregulated after exposure to farnesol
AN11079		8.50038	61.5969	2.85726	1.11e-08	Up	5.9e-10	GO:0016021//integral component of membrane	GO:0003854//3-beta-hydroxy-delta5-steroid dehydrogenase activity	GO:0006694//steroid biosynthetic process	K02920//large subunit ribosomal protein L36e;K07748//sterol-4alpha-carboxylate 3-dehydrogenase (decarboxylating) [EC:1.1.1.170];K14213//Xaa-Pro dipeptidase [EC:3.4.13.9]	Protein of unknown function
AN3314		2.76359	19.9897	2.85464	3.69e-07	Up	2.4e-08	NA	GO:0016846//carbon-sulfur lyase activity	GO:0008152//metabolic process	NA	Has domain(s) with predicted carbon-sulfur lyase activity and role in metabolic process
AN4711		224.875	1597.48	2.8286	4e-40	Up	2.09e-42	NA	NA	NA	NA	Has domain(s) with predicted hydrolase activity
AN3872		39.4396	273.307	2.7928	5.92e-10	Up	2.69e-11	GO:0016021//integral component of membrane	NA	NA	NA	Transcript induced by light in in developmentally competent mycelia
AN8195		6.63694	43.9676	2.72785	1.69e-08	Up	9.17e-10	NA	NA	NA	NA	Protein of unknown function
AN2554		16.4728	109.047	2.72679	9.67e-12	Up	3.49e-13	GO:0005886//plasma membrane	NA	GO:0007165//signal transduction	NA	Ortholog of <i>A. fumigatus Af293</i> : Afu1g06730, <i>A. niger CBS 513.88</i> : An18g05780, <i>A. oryzae RIB40</i> : AO090001000761, <i>Aspergillus wentii</i> : Aspwe1_0067057 and <i>Aspergillus sydowii</i> : Aspsy1_0086988
AN6277		914.799	5919.49	2.69395	5.66e-184	Up	1.09e-187	NA	NA	NA	K08158//MFS transporter, DHA1 family, multidrug resistance protein	Has domain(s) with predicted role in transmembrane transport and integral component of membrane localization
AN4940		445.086	2821.95	2.66454	3.16e-22	Up	5.56e-24	NA	NA	NA	NA	Ortholog(s) have role in reciprocal meiotic recombination and mitochondrion, nuclear envelope, plasma membrane localization
AN3161		162.248	999.197	2.62257	3.1e-31	Up	2.52e-33	NA	GO:0004316//3-oxoacyl-[acyl-carrier-protein] reductase (NADPH) activity;GO:0102131//3-oxo-glutaryl-[acp] methyl ester reductase activity;GO:0102132//3-oxo-pimeloyl-[acp] methyl ester reductase activity	NA	NA	Short-chain dehydrogenase/reductase family oxidoreductase; Protein expressed at decreased levels in a hapX mutant versus wild-type
AN8330		10.9007	66.6959	2.61317	3.55e-10	Up	1.57e-11	NA	GO:0016491//oxidoreductase activity	NA	K15385//aspyridone synthetase trans-acting enoyl reductase;K00344//NADPH2:quinone reductase [EC:1.6.5.5];K01968//3-methylcrotonyl-CoA carboxylase alpha subunit [EC:6.4.1.4]	Has domain(s) with predicted oxidoreductase activity, transferase activity, transferring acyl groups other than amino-acyl groups, zinc ion binding activity and role in oxidation-reduction process
AN0468		363.97	2203.73	2.59805	7.79e-07	Up	5.32e-08	NA	NA	NA	K09291//nucleoprotein TPR	Ortholog of <i>A. nidulans FGSC A4</i> : AN0467, <i>A. fumigatus Af293</i> : Afu1g01350, Afu1g04310, <i>A. niger CBS 513.88</i> : An12g10460 and <i>Aspergillus wentii</i> : Aspwe1_0169394
AN6856		123.614	745.631	2.59262	4.54e-06	Up	3.54e-07	NA	NA	NA	NA	Ortholog of <i>A. fumigatus Af293</i> : Afu5g13100, <i>A. niger CBS 513.88</i> : An14g06050, <i>A. oryzae RIB40</i> : AO090120000435, <i>Aspergillus wentii</i> : Aspwe1_0107169 and <i>Aspergillus sydowii</i> : Aspsy1_0040420
AN10782		12.858	77.4751	2.59107	1.02e-12	Up	3.41e-14	GO:0016021//integral component of membrane	NA	GO:0006810//transport	K15102//solute carrier family 25 (mitochondrial phosphate transporter), member 3	Putative mitochondrial phosphate carrier protein; expression upregulated after exposure to farnesol
AN3703		71.1324	422.337	2.56981	3.55e-10	Up	1.58e-11	NA	NA	NA	NA	Ortholog of <i>A. fumigatus Af293</i> : Afu3g02990, <i>Neosartorya fischeri NRRL 181</i> : NFIA_004810, <i>Aspergillus wentii</i> : Aspwe1_0643479 and <i>Aspergillus versicolor</i> : Aspve1_0042072
AN3558		3.59858	21.2671	2.56313	2.98e-06	Up	2.26e-07	NA	NA	NA	NA	Has domain(s) with predicted carbon-sulfur lyase activity and role in metabolic process
AN8930		4.03778	22.6461	2.48763	5.25e-06	Up	4.16e-07	GO:0005634//nucleus	GO:0000981//RNA polymerase II transcription factor activity, sequence-specific DNA binding;GO:0003677//DNA binding;GO:0008270//zinc ion binding	GO:0006351//transcription, DNA-templated	K09248//proline utilization trans-activator;K00128//aldehyde dehydrogenase (NAD+) [EC:1.2.1.3];K09241//transcriptional regulatory protein GAL4	Has domain(s) with predicted DNA binding, DNA-binding transcription factor activity, RNA polymerase II-specific, zinc ion binding activity and role in regulation of transcription, DNA-templated, transcription, DNA-templated
AN6397		13.7335	76.6224	2.48006	1.96e-12	Up	6.73e-14	GO:0016021//integral component of membrane;GO:0005739//mitochondrion	GO:0005524//ATP binding	GO:0034551//mitochondrial respiratory chain complex III assembly	K08900//mitochondrial chaperone BCS1	Has domain(s) with predicted ATP binding, nucleoside-triphosphatase activity, nucleotide binding activity and role in mitochondrial respiratory chain complex III assembly
AN2822		6.26711	34.1549	2.44622	1.48e-05	Up	1.28e-06	GO:0016021//integral component of membrane	GO:0005215//transporter activity	NA	K03441//aquaglyceroporin related protein, other eukaryote	Has domain(s) with predicted channel activity, transporter activity, role in transmembrane transport, transport and membrane localization
AN5480		1459.94	7856.06	2.4279	1.72e-05	Up	1.5e-06	GO:0005634//nucleus;GO:0005622//intracellular;GO:0005737//cytoplasm	GO:0003723//RNA binding	GO:0006364//rRNA processing	K18798//peroxisome-assembly ATPase [EC:3.6.4.7]	Putative RNA binding protein; menadione stress-induced protein
AN6792	gfdB	9.53169	51.0362	2.42072	5.99e-09	Up	3.07e-10	GO:0009331//glycerol-3-phosphate dehydrogenase complex	GO:0051287//NAD binding;GO:0004367//glycerol-3-phosphate dehydrogenase [NAD+] activity	GO:0046168//glycerol-3-phosphate catabolic process;GO:0005975//carbohydrate metabolic process	K00006//glycerol-3-phosphate dehydrogenase (NAD+) [EC:1.1.1.8]	Putative NAD+ dependent glycerol 3-phosphate dehydrogenase with a predicted role in glycerol metabolism
AN10250		146.09	768.774	2.3957	1.11e-13	Up	3.39e-15	NA	NA	NA	K20858//calcium uniporter protein, mitochondrial	Putative protein of unknown function; expression upregulated after exposure to farnesol
AN10533		1579.44	8150.78	2.36752	1.92e-95	Up	1.49e-98	NA	GO:0003824//catalytic activity	GO:0005992//trehalose biosynthetic process	K16055//trehalose 6-phosphate synthase/phosphatase [EC:2.4.1.15 3.1.3.12]	Putative trehalose-6-phosphate synthase; ortholog of <I>S. cerevisiae</I> Tps3p; expression upregulated after exposure to farnesol
AN10699		11.6116	59.0443	2.34623	4.93e-07	Up	3.26e-08	GO:0016021//integral component of membrane	GO:0003824//catalytic activity;GO:0022857//transmembrane transporter activity	NA	NA	Has domain(s) with predicted catalytic activity and role in metabolic process
AN8439		7.01908	35.6109	2.34296	9.3e-06	Up	7.74e-07	GO:0016021//integral component of membrane	NA	NA	NA	Protein of unknown function; transcript is induced by nitrate; predicted NirA binding site
AN10135		83.9823	423.779	2.33515	1.71e-39	Up	9.27e-42	NA	NA	GO:0015031//protein transport	NA	Has domain(s) with predicted role in endosome transport via multivesicular body sorting pathway and ESCRT I complex localization
AN5339		39.7776	200.586	2.33419	2.49e-18	Up	5.74e-20	GO:0016021//integral component of membrane	NA	NA	NA	Ortholog of <i>A. oryzae RIB40</i> : AO090103000416, <i>Aspergillus wentii</i> : Aspwe1_0022264, <i>Aspergillus sydowii</i> : Aspsy1_0050291 and <i>Aspergillus terreus NIH2624</i> : ATET_00936
AN1279		24.2976	121.899	2.3268	3.86e-13	Up	1.24e-14	GO:0016021//integral component of membrane	NA	NA	NA	Ortholog of <i>A. fumigatus Af293</i> : Afu1g09880, <i>A. niger CBS 513.88</i> : An08g01690, <i>Neosartorya fischeri NRRL 181</i> : NFIA_015750 and <i>Aspergillus versicolor</i> : Aspve1_0068298
AN6796		136.82	686.026	2.32598	1.27e-25	Up	1.73e-27	NA	NA	NA	K22211//D-lactate dehydratase [EC:4.2.1.130]	Ortholog(s) have intracellular localization
AN10060		766.887	3790.5	2.3053	7.88e-59	Up	1.75e-61	NA	NA	NA	K01196//glycogen debranching enzyme [EC:2.4.1.25 3.2.1.33]	Putative alpha-amylase; glycogen debranching enzyme
AN11766		41.4012	204.53	2.30457	5.31e-16	Up	1.42e-17	GO:0005634//nucleus	NA	GO:0006351//transcription, DNA-templated	K03145//transcription elongation factor S-II	Ortholog of <i>A. fumigatus Af293</i> : Afu3g07660, <i>A. oryzae RIB40</i> : AO090020000405, <i>Neosartorya fischeri NRRL 181</i> : NFIA_069490 and <i>Aspergillus wentii</i> : Aspwe1_0173499
AN5564		4428.3	21864	2.30373	1.86e-88	Up	1.98e-91	GO:0005622//intracellular;GO:0005739//mitochondrion	GO:0016787//hydrolase activity	GO:0097308//cellular response to farnesol;GO:0046474//glycerophospholipid biosynthetic process	K01876//aspartyl-tRNA synthetase [EC:6.1.1.12];K19851//flocculation protein FLO11;K01183//chitinase [EC:3.2.1.14]	Putative phosphatidyl synthase; intracellular, menadione stress-induced protein; transcript and protein upregulated after exposure to farnesol
AN10634		170.822	828.222	2.27752	8.35e-23	Up	1.38e-24	GO:0016021//integral component of membrane	GO:0003723//RNA binding;GO:0016705//oxidoreductase activity, acting on paired donors, with incorporation or reduction of molecular oxygen;GO:0020037//heme binding;GO:0005506//iron ion binding;GO:0004497//monooxygenase activity	NA	NA	Putative ortholog of <I>S. cerevisiae</I> Yme2p which has role in mitochondrial genome maintenance; expression upregulated after exposure to farnesol
AN8714		240.547	1132.57	2.23521	1.02e-09	Up	4.79e-11	NA	NA	NA	NA	Protein of unknown function
AN9369		62.5151	292.665	2.22698	5.02e-15	Up	1.41e-16	NA	GO:0003824//catalytic activity	NA	K01637//isocitrate lyase [EC:4.1.3.1];K03417//methylisocitrate lyase [EC:4.1.3.30]	Has domain(s) with predicted catalytic activity
AN12102		4.86821	22.6521	2.21818	3.48e-05	Up	3.24e-06	NA	NA	NA	NA	Has domain(s) with predicted identical protein binding, serine-type endopeptidase activity and role in negative regulation of catalytic activity
AN7799		12.6018	57.3109	2.18518	1.31e-06	Up	9.25e-08	NA	GO:0016491//oxidoreductase activity	GO:0071470//cellular response to osmotic stress	K16066//3-hydroxy acid dehydrogenase / malonic semialdehyde reductase [EC:1.1.1.381 1.1.1.-];K17732//mitochondrial-processing peptidase subunit beta [EC:3.4.24.64];K00059//3-oxoacyl-[acyl-carrier protein] reductase [EC:1.1.1.100]	Protein expressed at increased levels during osmoadaptation; short-chain alcohol dehydrogenase domain
AN8503		268.407	1202.92	2.16405	2.84e-18	Up	6.6e-20	NA	NA	NA	NA	Ortholog of <i>A. niger CBS 513.88</i> : An13g03080, <i>Aspergillus wentii</i> : Aspwe1_0177501, <i>Aspergillus versicolor</i> : Aspve1_0046851 and <i>Aspergillus sydowii</i> : Aspsy1_0159981
AN9183	bglR	11.3229	50.0396	2.14383	8.3e-06	Up	6.85e-07	NA	GO:0008422//beta-glucosidase activity;GO:0004553//hydrolase activity, hydrolyzing O-glycosyl compounds	GO:1901657//glycosyl compound metabolic process;GO:0005975//carbohydrate metabolic process	K01188//beta-glucosidase [EC:3.2.1.21]	Putative beta-glucosidase with a predicted role in polysaccharide degradation
AN2013		51.8653	227.678	2.13415	1.05e-13	Up	3.21e-15	NA	GO:0016491//oxidoreductase activity	NA	K00010//myo-inositol 2-dehydrogenase / D-chiro-inositol 1-dehydrogenase [EC:1.1.1.18 1.1.1.369]	Has domain(s) with predicted oxidoreductase activity
AN5624		92.5058	399.997	2.11237	1.41e-07	Up	8.54e-09	NA	NA	NA	K01613//phosphatidylserine decarboxylase [EC:4.1.1.65]	Ortholog of <i>A. fumigatus Af293</i> : Afu4g11110, <i>A. oryzae RIB40</i> : AO090003001108, <i>Aspergillus wentii</i> : Aspwe1_0055997, <i>Aspergillus sydowii</i> : Aspsy1_0043834 and <i>Aspergillus terreus NIH2624</i> : ATET_03968
AN1625		41.8464	180.81	2.1113	1.63e-07	Up	1e-08	NA	NA	NA	NA	Ortholog of <i>A. nidulans FGSC A4</i> : AN8147, <i>A. fumigatus Af293</i> : Afu3g01080, Afu3g12760, <i>A. niger CBS 513.88</i> : An02g08740 and <i>A. oryzae RIB40</i> : AO090012000846, AO090023000643
AN7558		88.1007	379.848	2.1082	1.16e-06	Up	8.15e-08	NA	NA	NA	K14005//protein transport protein SEC31	Transcript induced by light in in developmentally competent mycelia
AN4636		70.3534	303.213	2.10764	5.79e-20	Up	1.2e-21	GO:0016021//integral component of membrane	NA	NA	NA	Ortholog(s) have role in ascospore wall assembly and ascospore wall, prospore membrane localization
AN5004		343.852	1481.65	2.10734	0.000122461	Up	1.3e-05	GO:0016021//integral component of membrane	NA	NA	NA	Transcript induced by light in in developmentally competent mycelia
AN5159		55.7338	240.104	2.10703	4.9e-14	Up	1.44e-15	NA	GO:0003847//1-alkyl-2-acetylglycerophosphocholine esterase activity	GO:0016042//lipid catabolic process	K01062//platelet-activating factor acetylhydrolase [EC:3.1.1.47]	Ortholog(s) have 1-alkyl-2-acetylglycerophosphocholine esterase activity and role in cellular response to oxidative stress, phospholipid catabolic process
AN7517		130.995	556.907	2.08793	1.08e-06	Up	7.51e-08	NA	NA	NA	K06662//cell cycle checkpoint protein;K12813//pre-mRNA-splicing factor ATP-dependent RNA helicase DHX16 [EC:3.6.4.13]	Has domain(s) with predicted oxidoreductase activity
AN11931		48.9371	199.712	2.02892	1.6e-15	Up	4.38e-17	NA	NA	NA	NA	Protein of unknown function
AN0294		185.429	753.236	2.02224	6.95e-28	Up	7.79e-30	GO:0016021//integral component of membrane;GO:0005737//cytoplasm	NA	NA	NA	Ortholog of <i>A. fumigatus Af293</i> : Afu1g03090, <i>A. niger CBS 513.88</i> : An01g05320, <i>A. oryzae RIB40</i> : AO090005000810, <i>Aspergillus wentii</i> : Aspwe1_0025587 and <i>Aspergillus sydowii</i> : Aspsy1_0040824
AN8032		429.574	1697.97	1.98283	4.4e-35	Up	2.89e-37	NA	NA	NA	K00067//dTDP-4-dehydrorhamnose reductase [EC:1.1.1.133];K06210//nicotinamide mononucleotide adenylyltransferase [EC:2.7.7.1 2.7.7.18];K00789//S-adenosylmethionine synthetase [EC:2.5.1.6]	Putative C-3 sterol dehydrogenase; expression upregulated after exposure to farnesol
AN9192		32.6782	128.542	1.97585	1.58e-07	Up	9.64e-09	NA	NA	NA	NA	Ortholog of <i>A. fumigatus Af293</i> : Afu3g03910, <i>A. niger CBS 513.88</i> : An13g01790, <i>A. oryzae RIB40</i> : AO090038000138, <i>Neosartorya fischeri NRRL 181</i> : NFIA_006190 and <i>Aspergillus kawachii</i> : Aspka1_0177086
AN5563	gldB	4372.84	17018.8	1.96049	1.4e-109	Up	5.42e-113	GO:0005576//extracellular region	GO:0016491//oxidoreductase activity	NA	K18107//L-glyceraldehyde reductase [EC:1.1.1.372];K18097//glycerol 2-dehydrogenase (NADP+) [EC:1.1.1.156]	Putative dehydrogenase with a predicted role in carbohydrate metabolism; NADP+-dependent glycerol dehydrogenase; required for osmotolerance; transcript downregulated by growth in glycerol; expression upregulated after exposure to farnesol
AN10260		383.077	1480.28	1.95016	5.74e-53	Up	1.55e-55	NA	GO:0003723//RNA binding	NA	K18738//heterogeneous nuclear rnp K-like protein	Intracellular, menadione stress-induced protein
AN10368		38.2872	145.473	1.92582	2.1e-09	Up	1e-10	NA	GO:0016846//carbon-sulfur lyase activity	GO:0008152//metabolic process	NA	Has domain(s) with predicted carbon-sulfur lyase activity and role in metabolic process
AN0387	cryA	62.6528	237.803	1.92432	8.85e-18	Up	2.15e-19	GO:0005634//nucleus	GO:0003904//deoxyribodipyrimidine photo-lyase activity	GO:0000719//photoreactive repair;GO:0000122//negative regulation of transcription from RNA polymerase II promoter;GO:0070797//negative regulation of cleistothecium development;GO:0071483//cellular response to blue light;GO:0070791//cleistothecium development;GO:0071492//cellular response to UV-A	K01669//deoxyribodipyrimidine photo-lyase [EC:4.1.99.3]	Cryptochrome, nuclearly-localized protein that senses UVA and blue light and represses sexual development by regulating other regulators such as VeA, NsdD, and RosA; member of the class I cyclobutane pyrimidine dimer (CPD) photolyase family
AN3848		115.137	429.084	1.89791	1.56e-23	Up	2.4e-25	NA	NA	NA	NA	Ortholog of <i>Aspergillus versicolor</i> : Aspve1_0041880 and <i>Aspergillus sydowii</i> : Aspsy1_0131746
AN11461		5.94454	21.9266	1.88305	0.000623294	Up	7.88e-05	NA	NA	NA	NA	0
AN11001		307.606	1133.57	1.88172	1.52e-11	Up	5.66e-13	NA	GO:0016787//hydrolase activity	GO:0008152//metabolic process	K01293//Gly-Xaa carboxypeptidase [EC:3.4.17.4];K17759//NAD(P)H-hydrate epimerase [EC:5.1.99.6]	Protein of unknown function
AN9483		15.7245	57.4775	1.86999	5.87e-06	Up	4.67e-07	GO:0016021//integral component of membrane	NA	NA	NA	Ortholog of <i>A. nidulans FGSC A4</i> : AN6861/phbB, <i>A. fumigatus Af293</i> : Afu3g00670, Afu5g13060, Afu8g01120 and <i>A. niger CBS 513.88</i> : An03g01130, An07g06330, An07g00905
AN8639		392.816	1420.61	1.85458	0.00188817	Up	0.000273103	GO:0005737//cytoplasm	GO:0003824//catalytic activity;GO:0016791//phosphatase activity	GO:0005992//trehalose biosynthetic process;GO:0070413//trehalose metabolism in response to stress	K00697//trehalose 6-phosphate synthase [EC:2.4.1.15]	Putative alpha,alpha-trehalose-phosphate synthase (UDP-forming) with a predicted role in trehalose biosynthesis
AN4911		435.96	1570.08	1.84857	1.32e-10	Up	5.55e-12	GO:0016021//integral component of membrane	NA	NA	NA	Ortholog of <i>A. fumigatus Af293</i> : Afu3g10780, <i>A. niger CBS 513.88</i> : An02g06450, <i>Neosartorya fischeri NRRL 181</i> : NFIA_066470, <i>Aspergillus wentii</i> : Aspwe1_0362213 and <i>Aspergillus versicolor</i> : Aspve1_0127307
AN5994		352.91	1270.83	1.8484	1.29e-31	Up	1.02e-33	GO:0005737//cytoplasm	GO:0005524//ATP binding;GO:0047453//ATP-dependent NAD(P)H-hydrate dehydratase activity;GO:0052855//ADP-dependent NAD(P)H-hydrate dehydratase activity	GO:0046496//nicotinamide nucleotide metabolic process	K17757//ATP-dependent NAD(P)H-hydrate dehydratase [EC:4.2.1.93]	Ortholog(s) have ATP-dependent NAD(P)H-hydrate dehydratase activity and role in nicotinamide nucleotide metabolic process
AN5090		10.6858	38.0202	1.83107	0.00156973	Up	0.000222946	GO:0016021//integral component of membrane	NA	NA	NA	Predicted ADP ribosylation factor (Arf) GTPase
AN7989		25.6117	90.8756	1.82709	0.00191895	Up	0.000278589	NA	GO:0004609//phosphatidylserine decarboxylase activity	GO:0008654//phospholipid biosynthetic process	K01613//phosphatidylserine decarboxylase [EC:4.1.1.65]	Putative phosphatidylserine decarboxylase with a predicted role in phospholipid metabolism
AN1547	coaT	140.016	494.631	1.82076	1.53e-06	Up	1.1e-07	GO:0005829//cytosol;GO:0005739//mitochondrion	GO:0008410//CoA-transferase activity;GO:0008775//acetate CoA-transferase activity;GO:0003824//catalytic activity;GO:0003986//acetyl-CoA hydrolase activity;GO:0016788//hydrolase activity, acting on ester bonds	GO:0006084//acetyl-CoA metabolic process;GO:0019679//propionate metabolic process, methylcitrate cycle;GO:0006083//acetate metabolic process	K01067//acetyl-CoA hydrolase [EC:3.1.2.1]	Acyl-CoA:carboxylate CoA-transferase involved in detoxification of propionyl-CoA ; predicted role in acetate, acetaldehyde, and ethanol (two-carbon) metabolism; expression upregulated after exposure to farnesol
AN8637	catA	12.3704	43.6305	1.81845	0.00117174	Up	0.000161436	GO:0005829//cytosol	GO:0046872//metal ion binding;GO:0020037//heme binding;GO:0004096//catalase activity	GO:0010106//cellular response to iron ion starvation;GO:0030435//sporulation resulting in formation of a cellular spore;GO:0042744//hydrogen peroxide catabolic process;GO:0034605//cellular response to heat;GO:0070301//cellular response to hydrogen peroxide	K03781//catalase [EC:1.11.1.6]	Conidia-specific catalase; predicted role in gluconic acid and gluconate metabolism
AN2005	ypdA	740.739	2612.56	1.81842	1.52e-26	Up	1.86e-28	GO:0005634//nucleus;GO:0005622//intracellular;GO:0005737//cytoplasm	GO:0043424//protein histidine kinase binding;GO:0004871//signal transducer activity;GO:0016772//transferase activity, transferring phosphorus-containing groups;GO:0009927//histidine phosphotransfer kinase activity	GO:0000160//phosphorelay signal transduction system;GO:0007234//osmosensory signaling via phosphorelay pathway	K11232//osomolarity two-component system, phosphorelay intermediate protein YPD1	Histidine-containing phosphotransfer protein, part of a two-component signal transducer involved in the HOG signaling pathway that regulates osmotic stress response
AN9103	aifA	689.444	2402.77	1.80119	2.59e-53	Up	6.51e-56	NA	GO:0051537//2 iron, 2 sulfur cluster binding;GO:0050660//flavin adenine dinucleotide binding;GO:0016491//oxidoreductase activity	NA	K17877//nitrite reductase (NAD(P)H) [EC:1.7.1.4]	Putative apoptosis-inducing factor (AIF)-like mitochondrial oxidoreductase; mutants display decreased survival in the presence of farnesol or menadione, decreased electron transport; expression upregulated after exposure to farnesol
AN12085		150.594	523.393	1.79723	0.00255082	Up	0.000385965	NA	NA	NA	K00698//chitin synthase [EC:2.4.1.16]	Ortholog of <i>Aspergillus versicolor</i> : Aspve1_0150796 and <i>Aspergillus sydowii</i> : Aspsy1_0090491
AN6005		42.8427	147.231	1.78096	1.09e-09	Up	5.12e-11	NA	NA	NA	NA	Ortholog of <i>A. fumigatus Af293</i> : Afu2g10020, <i>A. niger CBS 513.88</i> : An16g05030, <i>Neosartorya fischeri NRRL 181</i> : NFIA_085440, <i>Aspergillus wentii</i> : Aspwe1_0176252 and <i>Aspergillus versicolor</i> : Aspve1_0040814
AN12149		184.996	632.308	1.77313	1.53e-38	Up	8.56e-41	NA	NA	NA	NA	Ortholog of <i>Aspergillus glaucus</i> : Aspgl1_0039633, <i>Aspergillus wentii</i> : Aspwe1_0187295, <i>Aspergillus versicolor</i> : Aspve1_0046062 and <i>Aspergillus sydowii</i> : Aspsy1_0048834
AN11161		15.3512	51.8316	1.75548	4.13e-06	Up	3.19e-07	GO:0016021//integral component of membrane	GO:0004609//phosphatidylserine decarboxylase activity	GO:0008654//phospholipid biosynthetic process	K01613//phosphatidylserine decarboxylase [EC:4.1.1.65]	Has domain(s) with predicted phosphatidylserine decarboxylase activity and role in phospholipid biosynthetic process
AN10379		125.064	421.67	1.75345	1.75e-25	Up	2.43e-27	NA	GO:0004364//glutathione transferase activity;GO:0008237//metallopeptidase activity;GO:0008270//zinc ion binding	NA	K06974//archaemetzincin [EC:3.4.-.-];K07393//glutathionyl-hydroquinone reductase [EC:1.8.5.7]	Has domain(s) with predicted glutathione transferase activity
AN8640	conF	35.0106	117.072	1.74153	0.00345718	Up	0.000545166	GO:0005737//cytoplasm	NA	NA	K06699//proteasome activator subunit 4	Ortholog of N. crassa conF, light-induced transcript expressed during conidiation in N. crassa; double conF conJ deletion results in increased cellular glycerol or erythritol leading to delayed germination and desiccation resistance
AN5331		1096.65	3624.5	1.72467	5.37e-71	Up	9.34e-74	NA	NA	NA	K17739//tetrahydroxynaphthalene reductase [EC:1.1.1.252];K17746//chanoclavine-I dehydrogenase [EC:1.1.1.332];K14729//multifunctional beta-oxidation protein [EC:4.2.1.- 1.1.1.-];K00069//15-hydroxyprostaglandin dehydrogenase (NAD) [EC:1.1.1.141];K00019//3-hydroxybutyrate dehydrogenase [EC:1.1.1.30]	Has domain(s) with predicted oxidoreductase activity and role in metabolic process
AN8591		87.8561	288.002	1.71286	0.00106115	Up	0.00014384	NA	GO:0005509//calcium ion binding	NA	K11294//nucleolin	Has domain(s) with predicted calcium ion binding activity
AN10974		159.631	522.915	1.71183	2.92e-14	Up	8.48e-16	NA	NA	NA	K20246//L-histidine Nalpha-methyltransferase / hercynylcysteine S-oxide synthase [EC:2.1.1.44 1.14.99.51]	Has domain(s) with predicted methyltransferase activity
AN12100		50.935	166.287	1.70695	9.43e-08	Up	5.57e-09	NA	GO:0010181//FMN binding;GO:0016491//oxidoreductase activity	NA	K00065//2-dehydro-3-deoxy-D-gluconate 5-dehydrogenase [EC:1.1.1.127]	Has domain(s) with predicted oxidoreductase activity and role in metabolic process
AN9178		10.8598	35.3358	1.70214	0.00397569	Up	0.000637693	GO:0005829//cytosol	GO:0016614//oxidoreductase activity, acting on CH-OH group of donors;GO:0009055//electron transfer activity;GO:0051537//2 iron, 2 sulfur cluster binding;GO:0005506//iron ion binding;GO:0050660//flavin adenine dinucleotide binding;GO:0004854//xanthine dehydrogenase activity;GO:0016903//oxidoreductase activity, acting on the aldehyde or oxo group of donors	GO:0009115//xanthine catabolic process	K00106//xanthine dehydrogenase/oxidase [EC:1.17.1.4 1.17.3.2]	Has domain(s) with predicted UDP-N-acetylmuramate dehydrogenase activity, electron transfer activity, flavin adenine dinucleotide binding, iron-sulfur cluster binding, metal ion binding, oxidoreductase activity
AN1278		465.821	1513.84	1.70037	6.01e-25	Up	8.71e-27	NA	NA	NA	K07575//PUA domain protein	Ortholog of <i>A. oryzae RIB40</i> : AO090038000459
AN3630		207.577	674.469	1.70011	1.18e-23	Up	1.8e-25	NA	NA	NA	K01230//mannosyl-oligosaccharide alpha-1,2-mannosidase [EC:3.2.1.113]	Ortholog of <i>A. fumigatus Af293</i> : Afu5g01370, <i>Neosartorya fischeri NRRL 181</i> : NFIA_040730, <i>Aspergillus versicolor</i> : Aspve1_0032027 and <i>Aspergillus fumigatus A1163</i> : AFUB_049880
AN2581	hk-8-1	639.412	2076.92	1.69963	2.61e-47	Up	8.34e-50	GO:0005622//intracellular	GO:0000155//phosphorelay sensor kinase activity	NA	K20168//TBC1 domain family member 15;K11233//osomolarity two-component system, response regulator SSK1	Putative histidine-containing phosphotransfer protein
AN8788		4.74947	15.4163	1.69862	0.00572841	Up	0.000965351	NA	GO:0003677//DNA binding	NA	K10873//DNA repair and recombination protein RAD52;K15334//multisite-specific tRNA:(cytosine-C5)-methyltransferase [EC:2.1.1.202];K06125//4-hydroxybenzoate polyprenyltransferase [EC:2.5.1.39];K01067//acetyl-CoA hydrolase [EC:3.1.2.1];K04563//cyclin-dependent kinase [EC:2.7.11.22]	Predicted DDE1 transposon-related ORF; transcript repressed by nitrate; overlaps AN8789
AN2823		4.93814	15.9723	1.69353	0.006072	Up	0.00103382	GO:0005623//cell;GO:0016021//integral component of membrane	GO:0008381//mechanosensitive ion channel activity;GO:0005216//ion channel activity	GO:0009992//cellular water homeostasis;GO:0006811//ion transport	K03282//large conductance mechanosensitive channel	Has domain(s) with predicted mechanosensitive ion channel activity, role in ion transmembrane transport and integral component of membrane localization
AN6849		117.709	378.124	1.68363	8.59e-21	Up	1.63e-22	NA	GO:0003677//DNA binding;GO:0003700//DNA binding transcription factor activity	NA	K04450//cyclic AMP-dependent transcription factor ATF-2;K09051//ATF/CREB family transcription factor	Ortholog(s) have role in cellular response to heat, cellular response to hydrogen peroxide
AN6004		1346.18	4323.4	1.68329	4.33e-15	Up	1.21e-16	NA	GO:0003723//RNA binding	NA	NA	Protein with an RNA recognition motif; protein expressed at increased levels in a hapX mutant versus wild-type; expression upregulated after exposure to farnesol
AN7335		676.712	2169.07	1.68047	3.07e-19	Up	6.53e-21	NA	NA	NA	NA	Ortholog of <i>A. fumigatus Af293</i> : Afu2g16510, <i>A. niger CBS 513.88</i> : An15g06990, <i>A. oryzae RIB40</i> : AO090102000205, <i>Aspergillus wentii</i> : Aspwe1_0460265 and <i>Aspergillus sydowii</i> : Aspsy1_0169307
AN2004		102.44	328.005	1.67895	3.42e-09	Up	1.7e-10	NA	NA	NA	NA	Protein of unknown function
AN1017	hogA	2377.65	7587.75	1.67414	1.73e-101	Up	1e-104	GO:0005634//nucleus;GO:0005737//cytoplasm	GO:0005524//ATP binding;GO:0004707//MAP kinase activity	GO:0007186//G-protein coupled receptor signaling pathway;GO:0010468//regulation of gene expression;GO:0071474//cellular hyperosmotic response;GO:0006355//regulation of transcription, DNA-templated;GO:0006468//protein phosphorylation;GO:0006351//transcription, DNA-templated;GO:0071310//cellular response to organic substance;GO:0006972//hyperosmotic response;GO:0007231//osmosensory signaling pathwa…	K04441//p38 MAP kinase [EC:2.7.11.24]	Putative mitogen-activated protein kinase (MAPK) involved in osmotic stress response; highly up-regulated under osmotic stress conditions; required for sexual development and sporulation; mutant sensitive to NaCl
AN10996		391.689	1243.92	1.66712	2.29e-21	Up	4.23e-23	NA	NA	NA	K20246//L-histidine Nalpha-methyltransferase / hercynylcysteine S-oxide synthase [EC:2.1.1.44 1.14.99.51]	Ortholog(s) have hercynylcysteine sulfoxide synthase, hercynylselenocysteine synthase, histidine N-methyltransferase activity
AN4615	surG	308.82	964.893	1.6436	1.14e-07	Up	6.83e-09	GO:0016021//integral component of membrane;GO:0005886//plasma membrane	NA	NA	NA	Transmembrane domain-containing protein with homology to S. cerevisiae Sur7p; SurG-GFP localizes perinuclearly and to patches in the periphery of spores and to the vacuole and endosomes of hyphae
AN0467		225.216	703.222	1.64267	0.00829231	Up	0.0014816	NA	NA	NA	K15728//phosphatidate phosphatase LPIN [EC:3.1.3.4];K10592//E3 ubiquitin-protein ligase HUWE1 [EC:2.3.2.26];K14327//regulator of nonsense transcripts 2	Ortholog of <i>A. nidulans FGSC A4</i> : AN0468, <i>A. fumigatus Af293</i> : Afu1g01350, Afu1g04310, <i>A. niger CBS 513.88</i> : An12g10460 and <i>Aspergillus wentii</i> : Aspwe1_0169394
AN1654		42.4954	131.913	1.63421	8.77e-06	Up	7.28e-07	NA	NA	NA	NA	Ortholog of <i>A. fumigatus Af293</i> : Afu4g08750, <i>A. niger CBS 513.88</i> : An04g03610, <i>Aspergillus wentii</i> : Aspwe1_0034423 and <i>Aspergillus sydowii</i> : Aspsy1_0084030
AN6183		161.323	492.974	1.61155	7.84e-22	Up	1.41e-23	NA	NA	NA	NA	Putative F-box protein
AN3255		60.2383	183.924	1.61036	5.48e-10	Up	2.49e-11	GO:0005737//cytoplasm	GO:0004364//glutathione transferase activity	GO:0006749//glutathione metabolic process	K00799//glutathione S-transferase [EC:2.5.1.18]	Predicted glutathione peroxidase; predicted secondary metabolism gene cluster member
AN3024		112.927	343.385	1.60443	4.26e-21	Up	7.94e-23	NA	NA	NA	K03260//translation initiation factor 4G;K01719//uroporphyrinogen-III synthase [EC:4.2.1.75]	Ortholog of <i>A. fumigatus Af293</i> : Afu3g08880, <i>A. oryzae RIB40</i> : AO090005001351, <i>Neosartorya fischeri NRRL 181</i> : NFIA_068240, <i>Aspergillus wentii</i> : Aspwe1_0173345 and <i>Aspergillus versicolor</i> : Aspve1_0039444
AN4901		413.275	1249.67	1.59637	1.14e-33	Up	8.57e-36	NA	NA	NA	NA	Putative glutaminase A with a predicted role in glutamate and glutamine metabolism
AN3725	awh11	132.167	394.099	1.57619	3.49e-14	Up	1.02e-15	NA	NA	GO:0006950//response to stress	K00560//thymidylate synthase [EC:2.1.1.45]	Developmentally regulated protein with similarity to <i>Candida albicans</i> Wh11p; transcription is repressed by StuA; expression upregulated after exposure to farnesol
AN5357		5678.37	16852.1	1.56938	6.81e-79	Up	8.05e-82	NA	NA	NA	K19849//signaling mucin MSB2	Predicted glycosylphosphatidylinositol (GPI)-anchored protein
AN2535		15.516	45.848	1.5631	0.00317769	Up	0.000496793	NA	NA	NA	NA	Ortholog of <i>A. fumigatus Af293</i> : Afu3g14660, <i>A. niger CBS 513.88</i> : An09g01230, <i>Aspergillus wentii</i> : Aspwe1_0107397, Aspwe1_0171355 and <i>Aspergillus sydowii</i> : Aspsy1_0087029
AN3996		693.584	2048.06	1.56212	1.08e-07	Up	6.44e-09	NA	NA	NA	NA	Has domain(s) with predicted methyltransferase activity and role in metabolic process
AN12426		98.2366	287.243	1.54794	3.22e-13	Up	1.03e-14	GO:0016021//integral component of membrane	NA	NA	NA	Has domain(s) with predicted integral component of membrane localization
AN8147		19.1559	55.7854	1.5421	0.000306834	Up	3.58e-05	GO:0016021//integral component of membrane	NA	NA	NA	Ortholog of <i>A. nidulans FGSC A4</i> : AN1625, <i>A. fumigatus Af293</i> : Afu3g01080, Afu3g12760, <i>A. niger CBS 513.88</i> : An02g08740 and <i>A. oryzae RIB40</i> : AO090012000846, AO090023000643
AN4277		8.95305	25.9822	1.53707	0.00233325	Up	0.000350111	GO:0016021//integral component of membrane	GO:0005355//glucose transmembrane transporter activity;GO:0005351//sugar:proton symporter activity	GO:0008643//carbohydrate transport;GO:0035428//hexose transmembrane transport;GO:0046323//glucose import	K08139//MFS transporter, SP family, sugar:H+ symporter	Ortholog(s) have glucose transmembrane transporter activity, role in cellular response to drug, glucose transmembrane transport and plasma membrane localization
AN0314		1432.98	4154.87	1.53579	1.35e-19	Up	2.87e-21	GO:0005737//cytoplasm	GO:0005524//ATP binding;GO:0004815//aspartate-tRNA ligase activity	GO:0006422//aspartyl-tRNA aminoacylation	K01876//aspartyl-tRNA synthetase [EC:6.1.1.12]	Putative aspartyl-tRNA synthetase with a predicted role in tRNA aminoacylation; expression upregulated after exposure to farnesol
AN8111		8.47719	24.458	1.52865	0.00245936	Up	0.000370224	GO:0005634//nucleus	GO:0000981//RNA polymerase II transcription factor activity, sequence-specific DNA binding;GO:0003677//DNA binding;GO:0008270//zinc ion binding	GO:0006351//transcription, DNA-templated	K09241//transcriptional regulatory protein GAL4	Putative Zn(II)2Cys6 transcription factor; predicted role in secondary metabolite production; predicted secondary metabolism gene cluster member
AN3873		33.3769	95.832	1.52166	3.01e-06	Up	2.28e-07	NA	GO:0016491//oxidoreductase activity	NA	K13953//alcohol dehydrogenase, propanol-preferring [EC:1.1.1.1];K00344//NADPH2:quinone reductase [EC:1.6.5.5]	Putative zinc-binding oxidoreductase; expression upregulated after exposure to farnesol; palA-dependent expression independent of pH
AN6367		202.086	576.21	1.51163	8.56e-17	Up	2.18e-18	NA	GO:0016307//phosphatidylinositol phosphate kinase activity;GO:0005524//ATP binding	NA	K08870//twinfilin	Has domain(s) with predicted phosphatidylinositol phosphate kinase activity and role in phosphatidylinositol metabolic process
AN3148		299.323	848.755	1.50364	1.46e-18	Up	3.31e-20	GO:0005628//prospore membrane	NA	GO:1902657//protein localization to prospore membrane	NA	Ortholog(s) have role in ascospore wall assembly, ascospore-type prospore membrane assembly, protein localization to prospore membrane and plasma membrane, prospore membrane localization
AN2801		271.81	767.016	1.49666	3.22e-13	Up	1.03e-14	NA	GO:0016491//oxidoreductase activity	NA	K18107//L-glyceraldehyde reductase [EC:1.1.1.372];K19654//2-dehydropantolactone reductase [EC:1.1.1.358];K00002//alcohol dehydrogenase (NADP+) [EC:1.1.1.2];K18097//glycerol 2-dehydrogenase (NADP+) [EC:1.1.1.156]	Has domain(s) with predicted oxidoreductase activity and role in oxidation-reduction process
AN8483		7.4777	20.7723	1.47399	0.0130496	Up	0.00248678	GO:0016021//integral component of membrane	NA	NA	NA	Ortholog of <i>A. niger CBS 513.88</i> : An13g02730, <i>Neosartorya fischeri NRRL 181</i> : NFIA_001870, <i>Aspergillus wentii</i> : Aspwe1_0175506 and <i>Aspergillus versicolor</i> : Aspve1_0088786
AN10977		84.8582	235.556	1.47294	0.0209405	Up	0.00431645	NA	NA	NA	NA	Ortholog(s) have extracellular region localization
AN4913	phk	52.5418	145.492	1.4694	0.00191895	Up	0.000278667	NA	GO:0016832//aldehyde-lyase activity;GO:0004802//transketolase activity	GO:0005975//carbohydrate metabolic process	K01621//xylulose-5-phosphate/fructose-6-phosphate phosphoketolase [EC:4.1.2.9 4.1.2.22]	Putative phosphoketolase with a predicted role in the phosphoketolase pathway
AN8968		148.59	410.724	1.46683	2.25e-10	Up	9.64e-12	NA	NA	NA	K00831//phosphoserine aminotransferase [EC:2.6.1.52]	Putative isoflavone reductase; ortholog of <i>A. fumigatus</i> Afu1g12510
AN7708		1509.2	4165.24	1.46462	1.64e-29	Up	1.6e-31	NA	NA	NA	K18097//glycerol 2-dehydrogenase (NADP+) [EC:1.1.1.156]	Ortholog(s) have alditol:NADP+ 1-oxidoreductase activity, aldo-keto reductase (NADP) activity, role in D-xylose catabolic process, arabinose catabolic process, cellular response to oxidative stress and intracellular localization
AN6820	hk-8-3	142.799	393.914	1.46389	0.00155599	Up	0.000220694	GO:0005622//intracellular	GO:0000155//phosphorelay sensor kinase activity	NA	K19691//osomolarity two-component system, sensor histidine kinase NIK1 [EC:2.7.13.3];K20168//TBC1 domain family member 15	Putative histidine-containing phosphotransfer protein
AN5217	pilA	1458.95	4010.88	1.45899	2.48e-44	Up	9.59e-47	GO:0036286//eisosome filament;GO:0009898//cytoplasmic side of plasma membrane;GO:0032126//eisosome	GO:0008289//lipid binding	GO:0006469//negative regulation of protein kinase activity;GO:0008104//protein localization;GO:0090155//negative regulation of sphingolipid biosynthetic process;GO:0006897//endocytosis;GO:0070941//eisosome assembly	K06126//ubiquinone biosynthesis monooxygenase Coq6 [EC:1.14.13.-];K12666//oligosaccharyltransferase complex subunit alpha (ribophorin I)	Protein with similarity to sphingolipid long chain base-responsive protein Pil1; putative conserved eiosome component; expression upregulated after farnesol exposure; present at the conidial periphery and in punctate structures in mycelia
AN5317		36.3005	99.3786	1.45295	3.69e-07	Up	2.39e-08	NA	NA	NA	NA	Ortholog of <i>A. fumigatus Af293</i> : Afu6g00280, <i>A. oryzae RIB40</i> : AO090003000248, AO090010000078, <i>Neosartorya fischeri NRRL 181</i> : NFIA_047440 and <i>Aspergillus versicolor</i> : Aspve1_0031634
AN7193	larA	3666.98	9930.77	1.43731	2.55e-26	Up	3.18e-28	GO:0005576//extracellular region	GO:0016491//oxidoreductase activity	NA	K18107//L-glyceraldehyde reductase [EC:1.1.1.372]	Putative NADPH-dependent glycerol dehydrogenase with a predicted role in carbohydrate metabolism; transcript upregulated by growth in glycerol, by growth on xylose and after exposure to farnesol
AN5764		87.193	235.817	1.43538	0.00154343	Up	0.000217978	GO:0045121//membrane raft;GO:0032126//eisosome	NA	GO:0070941//eisosome assembly	K03254//translation initiation factor 3 subunit A	Transcript induced by light in in developmentally competent mycelia
AN10646		162	437.887	1.43457	1.71e-06	Up	1.24e-07	NA	NA	NA	K00921//1-phosphatidylinositol-3-phosphate 5-kinase [EC:2.7.1.150];K15564//CTD kinase subunit beta	Has domain(s) with predicted transferase activity, transferring phosphorus-containing groups activity
AN2314		2500.41	6751.28	1.433	9.29e-19	Up	2.08e-20	NA	GO:0004553//hydrolase activity, hydrolyzing O-glycosyl compounds;GO:0043169//cation binding;GO:0003844//1,4-alpha-glucan branching enzyme activity;GO:0102752//1,4-alpha-glucan branching enzyme activity (using a glucosylated glycogenin as primer for glycogen synthesis)	GO:0005978//glycogen biosynthetic process	K00700//1,4-alpha-glucan branching enzyme [EC:2.4.1.18]	Putative 1,4-alpha-glucan branching enzyme with a predicted role in starch metabolism
AN11705		5149.99	13888.4	1.43124	5.36e-44	Up	2.18e-46	NA	NA	NA	NA	Ortholog(s) have phosphatidic acid binding, phosphatidylinositol-3,5-bisphosphate binding, phosphatidylinositol-3-phosphate binding, sphingolipid binding activity
AN8754		65.5218	175.467	1.42115	5.17e-05	Up	5e-06	NA	GO:0005524//ATP binding;GO:0042803//protein homodimerization activity;GO:0004066//asparagine synthase (glutamine-hydrolyzing) activity	GO:0006541//glutamine metabolic process;GO:0006529//asparagine biosynthetic process	K01953//asparagine synthase (glutamine-hydrolysing) [EC:6.3.5.4]	Putative asparagine synthase with a predicted role in asparagine metabolism
AN5123		566.76	1516.22	1.41967	1.84e-15	Up	5.07e-17	NA	GO:0016491//oxidoreductase activity	NA	K00010//myo-inositol 2-dehydrogenase / D-chiro-inositol 1-dehydrogenase [EC:1.1.1.18 1.1.1.369]	Has domain(s) with predicted oxidoreductase activity
AN1917	dicB	83.485	222.897	1.41679	0.000247249	Up	2.81e-05	GO:0005743//mitochondrial inner membrane;GO:0016021//integral component of membrane	GO:0015367//oxoglutarate:malate antiporter activity	GO:0055085//transmembrane transport;GO:0006839//mitochondrial transport	K15104//solute carrier family 25 (mitochondrial oxoglutarate transporter), member 11	Putative mitochondrial dicarboxylate-tricarboxylate carrier
AN6704		18.962	50.4195	1.41087	0.00138832	Up	0.000194497	NA	NA	NA	NA	Protein of unknown function
AN9191		80.9686	214.384	1.40476	0.00068965	Up	8.87e-05	NA	GO:0016705//oxidoreductase activity, acting on paired donors, with incorporation or reduction of molecular oxygen	NA	K04091//alkanesulfonate monooxygenase [EC:1.14.14.5]	Ortholog(s) have intracellular localization
AN7470		1180.89	3123.81	1.40343	3.28e-12	Up	1.14e-13	NA	NA	NA	K01061//carboxymethylenebutenolidase [EC:3.1.1.45]	Ortholog of <i>A. fumigatus Af293</i> : Afu2g05810, <i>A. niger CBS 513.88</i> : An02g14540, <i>A. oryzae RIB40</i> : AO090001000700, <i>Neosartorya fischeri NRRL 181</i> : NFIA_082530 and <i>Aspergillus wentii</i> : Aspwe1_0120676
AN7990		5.66882	14.9696	1.40092	0.0305098	Up	0.00676095	NA	NA	NA	NA	Ortholog of <i>A. niger CBS 513.88</i> : An11g06780, <i>Aspergillus wentii</i> : Aspwe1_0176973, <i>Aspergillus sydowii</i> : Aspsy1_0047960 and <i>Aspergillus terreus NIH2624</i> : ATET_06661
AN2662		25.8576	68.0679	1.39639	0.000587749	Up	7.38e-05	NA	GO:0004040//amidase activity	NA	K01426//amidase [EC:3.5.1.4]	Has domain(s) with predicted amidase activity, carbon-nitrogen ligase activity, with glutamine as amido-N-donor activity
AN8099		105.459	276.973	1.39306	0.000769098	Up	0.000100236	GO:0005618//cell wall	GO:0045735//nutrient reservoir activity	GO:0033609//oxalate metabolic process	K01569//oxalate decarboxylase [EC:4.1.1.2]	Putative oxalate decarboxylase with a predicted role in oxalic acid metabolism
AN12027	ssmA	401.359	1052.89	1.39139	4.34e-11	Up	1.71e-12	NA	NA	NA	NA	Non-essential protein of unknown function, similar to MvlA
AN10303		164.64	429.504	1.38336	3.27e-12	Up	1.14e-13	GO:0016021//integral component of membrane	GO:0046872//metal ion binding	NA	K13704//abhydrolase domain-containing protein 12 [EC:3.1.1.23];K13354//solute carrier family 25 (peroxisomal adenine nucleotide transporter), member 17	Ortholog of <i>A. fumigatus Af293</i> : Afu2g13870, <i>A. niger CBS 513.88</i> : An02g05230, <i>A. oryzae RIB40</i> : AO090026000190, <i>Neosartorya fischeri NRRL 181</i> : NFIA_089040 and <i>Aspergillus wentii</i> : Aspwe1_0032169
AN3680		138.184	360.483	1.38334	2.83e-06	Up	2.13e-07	NA	NA	NA	NA	Ortholog of <i>A. fumigatus Af293</i> : Afu4g12500, <i>A. niger CBS 513.88</i> : An01g07980, <i>Aspergillus wentii</i> : Aspwe1_0033896 and <i>Aspergillus zonatus</i> : Aspzo1_0129782
AN0775		289.575	753.449	1.37957	3.09e-06	Up	2.35e-07	NA	NA	NA	K00015//glyoxylate reductase [EC:1.1.1.26]	Has domain(s) with predicted NAD binding, oxidoreductase activity, acting on the CH-OH group of donors, NAD or NADP as acceptor activity and role in oxidation-reduction process
AN8612		23.0365	59.8273	1.37688	0.00134143	Up	0.00018689	GO:0016021//integral component of membrane	NA	NA	NA	Ortholog of <i>Aspergillus versicolor</i> : Aspve1_0136952 and <i>Aspergillus sydowii</i> : Aspsy1_0157571
AN12169		569.763	1479.29	1.37647	1.16e-25	Up	1.54e-27	NA	NA	NA	K04567//lysyl-tRNA synthetase, class II [EC:6.1.1.6];K01883//cysteinyl-tRNA synthetase [EC:6.1.1.16]	Ortholog of <i>S. cerevisiae</i> : AIM9, <i>A. nidulans FGSC A4</i> : AN7282 and <i>A. fumigatus Af293</i> : Afu1g00750, Afu3g15220, Afu5g14880, Afu6g11540, Afu8g05975
AN8592		20.5697	52.9573	1.3643	0.0318355	Up	0.00712242	NA	GO:0071949//FAD binding	NA	K03380//phenol 2-monooxygenase [EC:1.14.13.7]	Has domain(s) with predicted FAD binding, oxidoreductase activity and role in metabolic process
AN9288		40.2155	103.105	1.35829	0.00629375	Up	0.00107584	GO:0016021//integral component of membrane	GO:0008270//zinc ion binding;GO:0016491//oxidoreductase activity	NA	K00004//(R,R)-butanediol dehydrogenase / meso-butanediol dehydrogenase / diacetyl reductase [EC:1.1.1.4 1.1.1.- 1.1.1.303]	Has domain(s) with predicted oxidoreductase activity, transferase activity, transferring acyl groups other than amino-acyl groups, zinc ion binding activity and role in oxidation-reduction process
AN4421		8.08852	20.6836	1.35454	0.0196472	Up	0.00399099	NA	GO:0010181//FMN binding;GO:0016491//oxidoreductase activity	NA	K00467//lactate 2-monooxygenase [EC:1.13.12.4]	Has domain(s) with predicted catalytic activity, oxidoreductase activity
AN3480		53.0761	135.472	1.35186	2.6e-06	Up	1.95e-07	NA	NA	NA	NA	Ortholog of <i>A. niger CBS 513.88</i> : An11g08860, <i>Neosartorya fischeri NRRL 181</i> : NFIA_008010, <i>Aspergillus niger ATCC 1015</i> : 48080-mRNA and <i>Aspergillus sydowii</i> : Aspsy1_0166071
AN3829		803.473	2042.96	1.34634	3.9e-25	Up	5.55e-27	NA	NA	NA	K00135//succinate-semialdehyde dehydrogenase / glutarate-semialdehyde dehydrogenase [EC:1.2.1.16 1.2.1.79 1.2.1.20]	Putative succinate-semialdehyde dehydrogenase [NAD(P)+] with a predicted role in 4-aminobutyrate (GABA) shunt
AN0293		322.966	817.424	1.33971	2.9e-28	Up	3.11e-30	NA	GO:0019888//protein phosphatase regulator activity;GO:0051723//protein methylesterase activity	GO:0006482//protein demethylation	K13617//protein phosphatase methylesterase 1 [EC:3.1.1.89]	Ortholog(s) have carboxylic ester hydrolase activity, structural constituent of ribosome activity, role in C-terminal protein demethylation and mitochondrial small ribosomal subunit localization
AN9330		5.19519	13.1301	1.33763	0.035528	Up	0.0081138	NA	GO:0016787//hydrolase activity	GO:0008152//metabolic process;GO:0009056//catabolic process	K17648//versiconal hemiacetal acetate esterase [EC:3.1.1.94]	Ortholog(s) have lipase activity
AN7139		654.735	1650.74	1.33413	0.0399361	Up	0.00931315	NA	NA	NA	K01061//carboxymethylenebutenolidase [EC:3.1.1.45]	Ortholog of <i>A. fumigatus Af293</i> : Afu4g03730, <i>A. niger CBS 513.88</i> : An14g01430, <i>A. oryzae RIB40</i> : AO090011000309, <i>Aspergillus wentii</i> : Aspwe1_0030342 and <i>Aspergillus sydowii</i> : Aspsy1_0034590
AN0600		197.077	495.817	1.33105	7.32e-18	Up	1.76e-19	GO:0016021//integral component of membrane	NA	NA	NA	Ortholog of <i>A. fumigatus Af293</i> : Afu6g10940, <i>A. niger CBS 513.88</i> : An06g01260, <i>A. oryzae RIB40</i> : AO090023000524, <i>Aspergillus wentii</i> : Aspwe1_0107964 and <i>Aspergillus sydowii</i> : Aspsy1_0041257
AN6274		40.7252	102.452	1.33095	0.0328778	Up	0.00740648	NA	GO:0016491//oxidoreductase activity	NA	K12880//THO complex subunit 3;K10437//phenylacetate 2-hydroxylase [EC:1.14.13.-];K18693//diacylglycerol diphosphate phosphatase / phosphatidate phosphatase [EC:3.1.3.81 3.1.3.4]	Has domain(s) with predicted oxidoreductase activity and role in metabolic process
AN0860		6792.66	17017	1.32493	2.11e-22	Up	3.65e-24	GO:0005739//mitochondrion	GO:0004084//branched-chain-amino-acid transaminase activity	GO:0009099//valine biosynthetic process;GO:0009098//leucine biosynthetic process	K10877//DNA repair and recombination protein RAD54B [EC:3.6.4.-]	Ortholog of <i>A. fumigatus Af293</i> : Afu1g15260, <i>A. niger CBS 513.88</i> : An01g13370, <i>A. oryzae RIB40</i> : AO090103000449, AO090005001207 and <i>Aspergillus wentii</i> : Aspwe1_0111296
AN2835		10.4766	26.2047	1.32265	0.00848028	Up	0.00151847	GO:0016020//membrane	GO:0003885//D-arabinono-1,4-lactone oxidase activity;GO:0050660//flavin adenine dinucleotide binding	NA	K00107//D-arabinono-1,4-lactone oxidase [EC:1.1.3.37]	Has domain(s) with predicted D-arabinono-1,4-lactone oxidase activity, FAD binding, UDP-N-acetylmuramate dehydrogenase activity, flavin adenine dinucleotide binding, oxidoreductase activity, acting on CH-OH group of donors activity
AN3203		120.324	300.793	1.32184	2.78e-06	Up	2.08e-07	NA	NA	NA	NA	Putative F-box protein
AN8010		5933.83	14824.9	1.32098	1.96e-30	Up	1.7e-32	NA	GO:0004373//glycogen (starch) synthase activity	GO:0005978//glycogen biosynthetic process	K00693//glycogen synthase [EC:2.4.1.11]	Putative glycogen (starch) synthase with a predicted role in glycogen biosynthesis
AN6713		194.092	482.011	1.31233	9.99e-12	Up	3.61e-13	NA	GO:0008168//methyltransferase activity	NA	K06970//23S rRNA (adenine1618-N6)-methyltransferase [EC:2.1.1.181]	Ortholog(s) have U6 snRNA (adenine-(43)-N(6))-methyltransferase activity and role in snRNA (adenine-N6)-methylation
AN6135		43.9571	109.149	1.31213	0.000145306	Up	1.57e-05	NA	NA	NA	NA	Putative phosphogluconate dehydrogenase; predicted role in the pentose-phosphate shunt
AN10847		1589.18	3944.22	1.31146	0.0458767	Up	0.0110134	GO:0016021//integral component of membrane	NA	NA	K00627//pyruvate dehydrogenase E2 component (dihydrolipoamide acetyltransferase) [EC:2.3.1.12];K20498//D-serine ammonia-lyase [EC:4.3.1.18];K08496//golgi SNAP receptor complex member 2	Protein of unknown function
AN1947		314.367	770.738	1.29379	1.42e-06	Up	1.01e-07	NA	NA	NA	NA	Has domain(s) with predicted hydrolase activity
AN6337		499.426	1223.75	1.29296	2.85e-08	Up	1.58e-09	GO:0000324//fungal-type vacuole	GO:0004866//endopeptidase inhibitor activity	GO:0010951//negative regulation of endopeptidase activity;GO:0042144//vacuole fusion, non-autophagic	NA	Ortholog(s) have intracellular localization
AN5553	CYP5080D1	2.89637	7.08523	1.29057	0.0470916	Up	0.0113618	NA	GO:0016705//oxidoreductase activity, acting on paired donors, with incorporation or reduction of molecular oxygen;GO:0020037//heme binding;GO:0008168//methyltransferase activity;GO:0005506//iron ion binding;GO:0004497//monooxygenase activity	NA	K07824//benzoate 4-monooxygenase [EC:1.14.13.12]	Putative cytochrome P450
AN11030		5.35464	13.0697	1.28737	0.0423427	Up	0.00995216	GO:0016021//integral component of membrane	GO:0016491//oxidoreductase activity	NA	K18097//glycerol 2-dehydrogenase (NADP+) [EC:1.1.1.156]	Putative NADP-coupled glycerol dehydrogenase; transcript is induced by nitrate
AN10581		385.159	937.69	1.28366	0.0470916	Up	0.0113583	GO:0016021//integral component of membrane	NA	NA	NA	Ortholog of <i>A. fumigatus Af293</i> : Afu5g08640, <i>A. niger CBS 513.88</i> : An07g04900, <i>Neosartorya fischeri NRRL 181</i> : NFIA_078640 and <i>Aspergillus versicolor</i> : Aspve1_0042746
AN11977		1903.52	4615.2	1.27773	5.02e-07	Up	3.32e-08	GO:0016021//integral component of membrane	NA	NA	K05747//Wiskott-Aldrich syndrome protein;K01183//chitinase [EC:3.2.1.14]	Protein of unknown function
AN4914	ack	20.4734	49.4515	1.27227	0.000617341	Up	7.79e-05	GO:0005622//intracellular	GO:0046872//metal ion binding;GO:0005524//ATP binding;GO:0008776//acetate kinase activity	GO:0006085//acetyl-CoA biosynthetic process;GO:0006082//organic acid metabolic process	K00925//acetate kinase [EC:2.7.2.1]	Putative acetate kinase with a predicted role in acetate, acetaldehyde, and ethanol (two-carbon) metabolism
AN5604	acuG	867.895	2093.82	1.27055	5.11e-14	Up	1.52e-15	GO:0005634//nucleus;GO:0005829//cytosol;GO:0005622//intracellular	GO:0042132//fructose 1,6-bisphosphate 1-phosphatase activity	GO:0005986//sucrose biosynthetic process;GO:0006094//gluconeogenesis;GO:0006000//fructose metabolic process;GO:0042149//cellular response to glucose starvation;GO:0015976//carbon utilization;GO:0006002//fructose 6-phosphate metabolic process;GO:0005975//carbohydrate metabolic process;GO:0030388//fructose 1,6-bisphosphate metabolic process	K03841//fructose-1,6-bisphosphatase I [EC:3.1.3.11]	Putative fructose-bisphosphatase with a predicted role in gluconeogenesis and glycolysis; intracellular; protein abundance decreased by menadione stress; expression upregulated after exposure to farnesol
AN4113	hk-8-2	536.591	1288.24	1.26351	0.0456006	Up	0.0109092	GO:0005622//intracellular	GO:0000155//phosphorelay sensor kinase activity	NA	K20168//TBC1 domain family member 15;K11233//osomolarity two-component system, response regulator SSK1	Histidine kinase, histidine-containing phosphotransfer protein; expression upregulated after exposure to farnesol; palA-dependent expression independent of pH
AN1451		206.661	494.546	1.25884	3.5e-19	Up	7.48e-21	NA	NA	NA	NA	Ortholog of <i>A. fumigatus Af293</i> : Afu8g04390, <i>A. niger CBS 513.88</i> : An16g08650, <i>A. oryzae RIB40</i> : AO090103000064, <i>Aspergillus wentii</i> : Aspwe1_0116823 and <i>Aspergillus sydowii</i> : Aspsy1_0144294
AN7500	ndeA	716.503	1711.61	1.25631	1.97e-05	Up	1.73e-06	NA	GO:0005509//calcium ion binding;GO:0016491//oxidoreductase activity	NA	K03885//NADH dehydrogenase [EC:1.6.99.3]	Putative NADH dehydrogenase (ubiquinone) with a predicted role in energy metabolism; expression upregulated after exposure to farnesol
AN8627		75.7791	180.532	1.25238	0.0200875	Up	0.00410761	GO:0016021//integral component of membrane	GO:0016757//transferase activity, transferring glycosyl groups;GO:0016263//glycoprotein-N-acetylgalactosamine 3-beta-galactosyltransferase activity	GO:0016267//O-glycan processing, core 1	K01279//tripeptidyl-peptidase I [EC:3.4.14.9]	Has domain(s) with predicted transferase activity, transferring glycosyl groups activity and membrane localization
AN6182	galD	812.37	1932.48	1.25024	7.83e-19	Up	1.72e-20	NA	GO:0008108//UDP-glucose:hexose-1-phosphate uridylyltransferase activity;GO:0008270//zinc ion binding	GO:0033499//galactose catabolic process via UDP-galactose	K00965//UDPglucose--hexose-1-phosphate uridylyltransferase [EC:2.7.7.12]	Putative hexose-1-phosphate uridylyltransferase with a predicted role in galactose and galactitol metabolism; expression upregulated after exposure to farnesol
AN5338		230.136	547.193	1.24956	0.0428359	Up	0.0100888	GO:0016021//integral component of membrane	GO:0050661//NADP binding;GO:0004499//N,N-dimethylaniline monooxygenase activity;GO:0050660//flavin adenine dinucleotide binding;GO:0004497//monooxygenase activity	GO:0055114//oxidation-reduction process	K00485//dimethylaniline monooxygenase (N-oxide forming) [EC:1.14.13.8]	Has domain(s) with predicted oxidoreductase activity and role in oxidation-reduction process
AN7904		13.6871	32.5053	1.24786	0.0439794	Up	0.0104189	NA	NA	NA	NA	Has domain(s) with predicted methyltransferase activity and role in metabolic process
AN8720		244.477	579.392	1.24484	8.95e-23	Up	1.49e-24	NA	GO:0050278//sedoheptulose-bisphosphatase activity	GO:0046390//ribose phosphate biosynthetic process	K22315//sedoheptulose-bisphosphatase [EC:3.1.3.37]	Putative phosphoglycerate mutase with a predicted role in gluconeogenesis and glycolysis
AN5332		20.1093	47.6453	1.24447	0.00282747	Up	0.000433019	NA	NA	NA	K02021//putative ABC transport system ATP-binding protein	Ortholog(s) have intracellular localization
AN7388	cpeA	379.953	900.037	1.24416	0.000986533	Up	0.000131722	NA	NA	NA	K03782//catalase-peroxidase [EC:1.11.1.21]	Putative catalase-peroxidase with a predicted role in gluconic acid and gluconate metabolism; protein also identified as laccase II which is expressed during sexual development
AN10219		2494.82	5898.5	1.24141	9.74e-20	Up	2.03e-21	NA	NA	NA	K01183//chitinase [EC:3.2.1.14]	Transcript induced in response to calcium dichloride in a CrzA-dependent manner; intracellular, menadione stress-induced protein
AN0898		388.679	918.589	1.24084	1.2e-21	Up	2.17e-23	NA	NA	NA	NA	Has domain(s) with predicted carbon-sulfur lyase activity and role in metabolic process
AN1753		408.213	963.985	1.23969	3.93e-21	Up	7.29e-23	GO:0005741//mitochondrial outer membrane	NA	NA	K17290//oxidoreductase [EC:1.1.1.-]	Ortholog of <i>S. cerevisiae</i> : FMP52, <i>A. fumigatus Af293</i> : Afu6g08930, <i>A. niger CBS 513.88</i> : An11g06680, <i>A. oryzae RIB40</i> : AO090001000572, AO090010000132 and <i>Aspergillus wentii</i> : Aspwe1_0706048
AN3976		148.888	351.388	1.23883	3.72e-10	Up	1.66e-11	NA	NA	NA	K00831//phosphoserine aminotransferase [EC:2.6.1.52]	Ortholog of <i>A. fumigatus Af293</i> : Afu2g05290, <i>A. niger CBS 513.88</i> : An02g11140, <i>Neosartorya fischeri NRRL 181</i> : NFIA_082050, <i>Aspergillus wentii</i> : Aspwe1_0592927 and <i>Aspergillus versicolor</i> : Aspve1_0080485
AN6203		729.382	1720.22	1.23785	1.11e-26	Up	1.34e-28	NA	NA	NA	K02925//large subunit ribosomal protein L3e	Ortholog of <i>A. fumigatus Af293</i> : Afu2g11860, <i>A. oryzae RIB40</i> : AO090026000457, <i>Aspergillus tubingensis</i> : Asptu1_0039119 and <i>Aspergillus brasiliensis</i> : Aspbr1_0038813
AN4659		795.295	1866.29	1.23061	6.64e-09	Up	3.43e-10	NA	GO:0003824//catalytic activity	GO:0008152//metabolic process	K22149//mevalonyl-CoA ligase;K19951//TBC1 domain family member 8/9	Putative acyl-CoA synthetase/AMP-binding domain protein; has a predicted mitochondrial localization signal
AN4995		270.616	634.218	1.22873	1.35e-25	Up	1.85e-27	GO:0016021//integral component of membrane	NA	NA	NA	Has domain(s) with predicted integral component of membrane localization
AN8058		20.7611	48.543	1.22538	0.00280494	Up	0.00042899	NA	GO:0030151//molybdenum ion binding;GO:0016491//oxidoreductase activity	GO:0042128//nitrate assimilation	K00387//sulfite oxidase [EC:1.8.3.1]	Has domain(s) with predicted electron transfer activity, metal ion binding, molybdenum ion binding, oxidoreductase activity and role in nitrate assimilation, oxidation-reduction process
AN10839		553.537	1292.97	1.22393	1.27e-45	Up	4.56e-48	NA	GO:0016491//oxidoreductase activity	GO:0008380//RNA splicing	K00306//sarcosine oxidase / L-pipecolate oxidase [EC:1.5.3.1 1.5.3.7];K01228//mannosyl-oligosaccharide glucosidase [EC:3.2.1.106]	Ortholog(s) have role in retrograde transport, endosome to Golgi and cytoplasm, late endosome localization
AN0493		55.7353	129.741	1.21897	0.000542015	Up	6.75e-05	NA	NA	NA	NA	PalA-dependent expression independent of pH
AN8400		57.4528	133.465	1.21601	0.000868258	Up	0.000114503	GO:0016021//integral component of membrane	GO:0005355//glucose transmembrane transporter activity;GO:0005351//sugar:proton symporter activity	GO:0035428//hexose transmembrane transport;GO:0046323//glucose import	K08139//MFS transporter, SP family, sugar:H+ symporter	Sugar transporter; transcriptionally induced by growth on xylose
AN9303		114.401	264.717	1.21036	0.002856	Up	0.000438492	NA	GO:0008168//methyltransferase activity	NA	K01426//amidase [EC:3.5.1.4]	Ortholog of <i>A. nidulans FGSC A4</i> : AN1597, AN2561, <i>A. fumigatus Af293</i> : Afu3g03290, Afu3g13140, Afu3g15010, Afu3g03295 and <i>A. niger CBS 513.88</i> : An17g00490, An11g08500, An09g01100, An08g09870, An07g06460
AN5259		6.96801	16.0823	1.20666	0.0470127	Up	0.0113316	GO:0005634//nucleus	GO:0000981//RNA polymerase II transcription factor activity, sequence-specific DNA binding;GO:0008270//zinc ion binding	NA	K10589//ubiquitin-protein ligase E3 C [EC:2.3.2.26];K09246//arginine metabolism regulation protein II;K01539//sodium/potassium-transporting ATPase subunit alpha [EC:3.6.3.9];K21632//white-opaque regulator 2	Has domain(s) with predicted DNA-binding transcription factor activity, RNA polymerase II-specific, zinc ion binding activity, role in regulation of transcription, DNA-templated and nucleus localization
AN1356		3183.78	7335.34	1.20413	3.53e-31	Up	2.9e-33	NA	NA	NA	NA	Ortholog of <i>A. fumigatus Af293</i> : Afu1g09300, <i>A. niger CBS 513.88</i> : An08g00850, <i>A. oryzae RIB40</i> : AO090005001593, <i>Aspergillus wentii</i> : Aspwe1_0127273 and <i>Aspergillus sydowii</i> : Aspsy1_0025389
AN1726		193.724	444.567	1.1984	3.22e-06	Up	2.45e-07	NA	GO:0003863//3-methyl-2-oxobutanoate dehydrogenase (2-methylpropanoyl-transferring) activity;GO:0003826//alpha-ketoacid dehydrogenase activity	GO:0009083//branched-chain amino acid catabolic process	K00166//2-oxoisovalerate dehydrogenase E1 component alpha subunit [EC:1.2.4.4]	Putative 3-methyl-2-oxobutanoate dehydrogenase
AN5907		13292.5	30372.7	1.19217	7.84e-28	Up	8.87e-30	GO:0005622//intracellular	GO:0004751//ribose-5-phosphate isomerase activity	GO:0005975//carbohydrate metabolic process	K01808//ribose 5-phosphate isomerase B [EC:5.3.1.6]	Putative ribose-5-phosphate isomerase; intracellular, menadione stress-induced protein
AN0768		120.123	273.215	1.18552	0.000707365	Up	9.14e-05	GO:0000329//fungal-type vacuole membrane;GO:0005615//extracellular space;GO:0005576//extracellular region	NA	GO:0016236//macroautophagy	K05747//Wiskott-Aldrich syndrome protein	Ortholog of <i>A. fumigatus Af293</i> : Afu1g14300, <i>A. oryzae RIB40</i> : AO090011000381, <i>Neosartorya fischeri NRRL 181</i> : NFIA_011110 and <i>Aspergillus versicolor</i> : Aspve1_0067752
AN11023		147.452	334.217	1.18054	3.27e-08	Up	1.82e-09	NA	GO:0046872//metal ion binding;GO:0004075//biotin carboxylase activity;GO:0016787//hydrolase activity;GO:0005524//ATP binding	GO:0046856//phosphatidylinositol dephosphorylation	K20279//synaptojanin [EC:3.1.3.36];K01099//inositol polyphosphate 5-phosphatase INPP5B/F [EC:3.1.3.36]	Ortholog(s) have phosphatidylinositol-4,5-bisphosphate 5-phosphatase activity, role in phosphatidylinositol dephosphorylation and endoplasmic reticulum localization
AN4990		217.078	488.429	1.16994	3.04e-07	Up	1.95e-08	GO:0000329//fungal-type vacuole membrane;GO:0016021//integral component of membrane	GO:0005384//manganese ion transmembrane transporter activity;GO:0005381//iron ion transmembrane transporter activity	GO:0071421//manganese ion transmembrane transport;GO:0030026//cellular manganese ion homeostasis;GO:0006880//intracellular sequestering of iron ion;GO:0071281//cellular response to iron ion	NA	Ortholog(s) have ferrous iron transmembrane transporter activity, manganese ion transmembrane transporter activity
AN1330		876.507	1971.87	1.16973	5.92e-08	Up	3.41e-09	NA	GO:0008081//phosphoric diester hydrolase activity	GO:0006629//lipid metabolic process	NA	Predicted glycosylphosphatidylinositol (GPI)-anchored protein
AN2776		176.347	394.135	1.16027	1.25e-10	Up	5.24e-12	NA	NA	NA	K00276//primary-amine oxidase [EC:1.4.3.21]	Ortholog of <i>A. fumigatus Af293</i> : Afu3g05980, <i>A. niger CBS 513.88</i> : An11g10620, <i>A. oryzae RIB40</i> : AO090020000068, <i>Aspergillus wentii</i> : Aspwe1_0173669 and <i>Aspergillus sydowii</i> : Aspsy1_0029855
AN7018		81.2546	180.961	1.15516	4.18e-07	Up	2.74e-08	NA	NA	NA	K11484//histone deacetylase HOS3 [EC:3.5.1.98]	Ortholog of <i>Neosartorya fischeri NRRL 181</i> : NFIA_029090, <i>Aspergillus wentii</i> : Aspwe1_0115404, <i>Aspergillus versicolor</i> : Aspve1_0339168 and <i>Aspergillus clavatus NRRL 1</i> : ACLA_054100
AN1918	acuF	964.497	2143.38	1.15204	7.52e-06	Up	6.13e-07	NA	GO:0005524//ATP binding;GO:0016301//kinase activity;GO:0004612//phosphoenolpyruvate carboxykinase (ATP) activity	GO:0006094//gluconeogenesis	K01610//phosphoenolpyruvate carboxykinase (ATP) [EC:4.1.1.49]	Putative phosphoenolpyruvate carboxykinase with a predicted role in gluconeogenesis and glycolysis; transcriptionally induced by acetate and after exposure to farnesol
AN6211	plaA	1306.63	2897.97	1.14919	6.77e-07	Up	4.58e-08	NA	GO:0004622//lysophospholipase activity	GO:0009395//phospholipid catabolic process	K16342//cytosolic phospholipase A2 [EC:3.1.1.4]	Putative phospholipase with a predicted role in phospholipid metabolism; calcium-dependent phospholipase A2 activity
AN7604		334.145	739.087	1.14527	2.66e-15	Up	7.38e-17	NA	GO:0046872//metal ion binding	NA	NA	Putative phospholipase with a predicted role in phospholipid metabolism
AN7356		114.852	253.915	1.14458	3.11e-08	Up	1.73e-09	NA	NA	NA	K07107//acyl-CoA thioester hydrolase [EC:3.1.2.-]	Ortholog of <i>A. fumigatus Af293</i> : Afu2g16350, <i>A. oryzae RIB40</i> : AO090102000229, <i>Neosartorya fischeri NRRL 181</i> : NFIA_091620, <i>Aspergillus wentii</i> : Aspwe1_0182411 and <i>Aspergillus versicolor</i> : Aspve1_0038652
AN9168		1818.89	4016.77	1.14298	3.02e-12	Up	1.05e-13	GO:0016021//integral component of membrane	GO:0005355//glucose transmembrane transporter activity;GO:0005351//sugar:proton symporter activity	GO:0008643//carbohydrate transport;GO:0035428//hexose transmembrane transport;GO:0046323//glucose import	K19851//flocculation protein FLO11;K08139//MFS transporter, SP family, sugar:H+ symporter	Ortholog(s) have solute:proton symporter activity, role in glycerol transport, transmembrane transport and plasma membrane localization
AN2977		2179.81	4805.45	1.14047	0.00880388	Up	0.00158577	GO:0016021//integral component of membrane	NA	GO:0006810//transport	K15102//solute carrier family 25 (mitochondrial phosphate transporter), member 3	Putative transporter with a predicted role in small molecule transport; putative mitochondrial phosphate carrier protein; expression upregulated after exposure to farnesol
AN4154		186.713	411.594	1.1404	3.92e-10	Up	1.75e-11	GO:0016021//integral component of membrane	GO:0003847//1-alkyl-2-acetylglycerophosphocholine esterase activity	GO:0016042//lipid catabolic process	K01062//platelet-activating factor acetylhydrolase [EC:3.1.1.47]	Has domain(s) with predicted 1-alkyl-2-acetylglycerophosphocholine esterase activity and role in lipid catabolic process
AN6404		142.035	312.491	1.13757	3.66e-05	Up	3.43e-06	NA	NA	NA	NA	Has domain(s) with predicted zinc ion binding activity
AN11187		42.9778	94.3221	1.134	0.0023293	Up	0.000349068	NA	GO:0016491//oxidoreductase activity;GO:0071949//FAD binding	NA	K03380//phenol 2-monooxygenase [EC:1.14.13.7]	Has domain(s) with predicted FAD binding, oxidoreductase activity and role in metabolic process
AN7038		649.243	1424.3	1.13342	9.1e-27	Up	1.08e-28	NA	NA	NA	K12190//ESCRT-II complex subunit VPS36	Ortholog of <i>A. fumigatus Af293</i> : Afu4g04090, <i>A. niger CBS 513.88</i> : An14g00760, <i>A. oryzae RIB40</i> : AO090206000113, <i>Aspergillus wentii</i> : Aspwe1_0613920 and <i>Aspergillus sydowii</i> : Aspsy1_0158081
AN6653	acuE	1591.16	3487.86	1.13226	2.95e-09	Up	1.44e-10	NA	NA	NA	K01638//malate synthase [EC:2.3.3.9]	Malate synthase, required for utilization of acetate as carbon source; transcription induction by acetate mediated by FacB; carbon catabolite repression mediated by CreA; transcription induction by long-chain fatty acids mediated by FarA
AN10149		649.747	1422.79	1.13078	5.48e-17	Up	1.38e-18	GO:0016021//integral component of membrane	GO:0008324//cation transmembrane transporter activity	NA	NA	Ortholog of <i>A. fumigatus Af293</i> : Afu1g11510, <i>A. niger CBS 513.88</i> : An08g03630, <i>A. oryzae RIB40</i> : AO090038000273, <i>Neosartorya fischeri NRRL 181</i> : NFIA_014060 and <i>Aspergillus wentii</i> : Aspwe1_0028047
AN9340	treA	2764.07	6044.7	1.12887	1.5e-28	Up	1.59e-30	GO:0031160//spore wall;GO:0005576//extracellular region	GO:0030246//carbohydrate binding;GO:0004555//alpha,alpha-trehalase activity	GO:0005993//trehalose catabolic process	K01194//alpha,alpha-trehalase [EC:3.2.1.28]	Alpha,alpha-trehalase with a role in trehalose hydrolysis; localized to the conidial cell wall; expression upregulated after exposure to farnesol
[truncated: 147 more rows]

## Sheet: WT in far-red light
suppl. Table S1: List of differentially expressed genes in different strains and light conditions as indicated.
GeneID	Name	WT-Dark-Expression	WT-Red-Expression	log2FoldChange(WT-Red/WT-Dark)	Padj	Up/Down-Regulation	Pvalue	Cellular Component	Molecular Function	Biological Process	Kegg Orthology	AspGD Description
[truncated: 450 more rows]

## Sheet: ΔfphA in red light
GeneID	Name	WT-Dark-Expression	WT-Red-Expression	log2FoldChange(WT-Red/WT-Dark)	Padj	Up/Down-Regulation	Pvalue	Cellular Component	Molecular Function	Biological Process	Kegg Orthology	AspGD Description
[truncated: 115 more rows]

[truncated: 5 more sheets: ΔfphA in blue light, ΔlreA in red light, ΔlreA in blue light, ΔsakA in red light, ΔsakA in blue light]
