# Supplementary material for: Genome-wide analyses of light-regulated genes in Aspergillus nidulans reveal a complex interplay between different photoreceptors and novel photoreceptor functions
Source: PLoS Genet. 2021 Oct 22;17(10):e1009845. doi: 10.1371/journal.pgen.1009845 (PMC8535378; doi:10.1371/journal.pgen.1009845)
Supplement: S2 Table — (XLS) [file pgen.1009845.s010.xls]

## Sheet: Sheet2
Suppl. Table S2: Number of genes in each GO term in Fig. 3C
		Up			Down
	GO_term	Red	Far red	Blue	Red	Far red	Blue
Biological process	metabolic process	174	88	67	89	21	53
	cellular process	147	72	57	85	22	49
	localization	53	28	17	17	2	7
	response to stimulus	30	11	14	5	1	2
	biological regulation	25	13	10	9	0	4
	cellular component organization or biogenesis	20	11	8	59	9	41
	regulation of biological process	16	10	8	7	0	4
	signaling	7	4	4	1	0	1
	developmental process	4	2	2	3	1	1
	negative regulation of biological process	4	2	3	2	0	2
Cellular component	membrane	172	85	63	31	12	9
	membrane part	163	81	57	31	12	9
	cell	136	65	57	101	21	62
	cell part	133	64	56	101	21	62
	organelle	69	37	30	80	17	55
	extracellular region	23	13	7	5	3	0
	organelle part	19	7	7	59	8	41
	macromolecular complex	14	2	2	50	9	36
	membrane-enclosed lumen	2	0	0	55	6	39
Molecular function	catalytic activity	277	129	96	70	16	33
	binding	159	69	51	87	22	51
	transporter activity	34	17	11	8	1	2
	transcription regulator activity	12	12	7	2	1	1
	signal transducer activity	6	3	5	0	0	0
	molecular function regulator	6	1	2	0	0	0
	molecular transducer activity	4	1	3	0	0	0
	antioxidant activity	4	2	1	0	0	0
	nutrient reservoir activity	2	2	1	0	0	0
	molecular carrier activity	1	0	0	0	0	0
