# Supplementary material for: Genome-wide analyses of light-regulated genes in Aspergillus nidulans reveal a complex interplay between different photoreceptors and novel photoreceptor functions
Source: PLoS Genet. 2021 Oct 22;17(10):e1009845. doi: 10.1371/journal.pgen.1009845 (PMC8535378; doi:10.1371/journal.pgen.1009845)
Supplement: S3 Table — (XLS) [file pgen.1009845.s011.xls]

## Sheet: Fig. 3D
Suppl. Table S3: Gene list corresponding to KEGG pathways in Fig. 3D
GO term (level 2)	Number of genes	P-value	Q-value	Genes
Ribosome biogenesis in eukaryotes	27	3.43e-06	0.000370466	AN12058;AN4330;AN6310;AN1366;AN6334;AN0475;AN3167;AN0745;AN0647;AN6171;AN5400;AN4460;AN7458;AN5455;AN4648;AN3794;AN1983;AN3455;AN1215;AN1666;AN0247;AN8851;AN8254;AN0695;AN10712;AN1474;AN5865
Pyruvate metabolism	21	0.000300911	0.0162492	AN5846;AN6796;AN11985;AN0765;AN0628;AN11009;AN8989;AN6653;AN1918;AN2668;AN1547;AN5843;AN4914;AN10847;AN4421;AN8587;AN3205;AN1893;AN2778;AN6933;AN5842
Metabolic pathways	224	0.00277701	0.0550484	AN1557;AN11023;AN9300;AN6058;AN7712;AN1503;AN2801;AN5563;AN7193;AN11030;AN1274;AN7708;AN3866;AN3894;AN6211;AN7799;AN5556;AN8398;AN10533;AN11680;AN0467;AN7451;AN0408;AN3873;AN6783;AN3741;AN6658;AN10815;AN5335;AN7772;AN5553;AN5646;AN4009;AN9401;AN8138;AN8392;AN5217;AN3276;AN2037;AN8438;AN2894;AN6571;AN7915;AN3672;AN6024;AN4122;AN5604;AN7388;AN9125;AN6558;AN9102;AN3933;AN12419;AN1418;AN10857;AN10305…
Biosynthesis of secondary metabolites	89	0.0025275	0.0550484	AN7712;AN3866;AN6211;AN0467;AN0408;AN3873;AN6783;AN3741;AN5646;AN4009;AN5217;AN2037;AN8438;AN7915;AN5542;AN7893;AN5604;AN0297;AN7388;AN8637;AN9339;AN8754;AN0454;AN11034;AN6468;AN1715;AN5907;AN5908;AN10222;AN5444;AN7358;AN2435;AN2436;AN4923;AN6653;AN9369;AN5634;AN2334;AN5624;AN7989;AN11161;AN1918;AN7952;AN5447;AN7278;AN2796;AN2901;AN0300;AN10060;AN5361;AN9183;AN6712;AN2336;AN4154;AN5159;AN7470;AN7…
Glycolysis / Gluconeogenesis	20	0.00356795	0.0550484	AN3873;AN6783;AN3741;AN5604;AN5908;AN10222;AN2334;AN1918;AN2796;AN3223;AN2638;AN10847;AN0740;AN4126;AN6760;AN3205;AN5842;AN8036;AN8628;AN10499
Fructose and mannose metabolism	15	0.00332169	0.0550484	AN7712;AN9284;AN7590;AN1677;AN5017;AN5672;AN5604;AN1715;AN5907;AN5908;AN2334;AN3336;AN5144;AN3223;AN2638
Butanoate metabolism	11	0.0031838	0.0550484	AN4923;AN1756;AN9131;AN7952;AN5447;AN7278;AN5669;AN8621;AN10011;AN3829;AN9288
Alanine, aspartate and glutamate metabolism	16	0.00539621	0.0728489	AN7451;AN11108;AN8754;AN2959;AN10387;AN11189;AN2344;AN9392;AN9010;AN7952;AN5447;AN7278;AN0300;AN8621;AN10011;AN3829
Glycerolipid metabolism	13	0.00937726	0.112527	AN11030;AN1274;AN7708;AN0467;AN0408;AN8138;AN8392;AN6943;AN5589;AN3205;AN8036;AN8628;AN10499
Nitrogen metabolism	8	0.0124899	0.134891	AN9162;AN8525;AN9103;AN7451;AN8449;AN5611;AN3315;AN4120
Linoleic acid metabolism	3	0.0181116	0.143408	AN6320;AN6211;AN0408
Ether lipid metabolism	7	0.01859	0.143408	AN6211;AN0408;AN3276;AN6712;AN2336;AN4154;AN5159
Pentose and glucuronate interconversions	12	0.0177273	0.143408	AN2801;AN5563;AN7193;AN5989;AN5361;AN9148;AN8561;AN12100;AN9172;AN8036;AN8628;AN10499
Tyrosine metabolism	19	0.0175878	0.143408	AN3873;AN6783;AN3741;AN12441;AN1318;AN9388;AN1897;AN12022;AN7897;AN6092;AN2776;AN7011;AN3291;AN8621;AN10011;AN3829;AN0740;AN4126;AN6760
Synthesis and degradation of ketone bodies	4	0.0218041	0.15699	AN4923;AN1756;AN9131;AN5669
Glycine, serine and threonine metabolism	22	0.0389013	0.262584	AN1557;AN3866;AN7799;AN5556;AN8398;AN2037;AN5444;AN6943;AN11049;AN3976;AN8968;AN10839;AN6092;AN2776;AN7011;AN3291;AN4213;AN8661;AN7270;AN9348;AN7832;AN4212
Phenylalanine metabolism	14	0.0447418	0.284242	AN7388;AN11034;AN2662;AN9303;AN12220;AN3355;AN2561;AN6092;AN2776;AN7011;AN3291;AN0740;AN4126;AN6760
Pentose phosphate pathway	7	0.051736	0.28554	AN5604;AN5907;AN2334;AN4913;AN0285;AN3223;AN9180

## Sheet: Fig. 5B
Gene list corresponding to KEGG pathways in Fig. 5B
GO term (level 2)	Number of genes	P-value	Q-value	Genes
Metabolic pathways	228	1.0938e-05	0.000590654	AN1557;AN12458;AN7937;AN3252;AN9300;AN6058;AN6775;AN1786;AN1503;AN0567;AN5556;AN9347;AN0335;AN11680;AN1793;AN2286;AN2248;AN6658;AN9265;AN2621;AN2623;AN6075;AN12033;AN4643;AN7773;AN7359;AN4009;AN7279;AN8392;AN8896;AN3276;AN2037;AN9181;AN3504;AN6571;AN1569;AN7915;AN7865;AN10217;AN3672;AN2622;AN6024;AN0867;AN2881;AN7388;AN8998;AN5497;AN1418;AN20014;AN10305;AN6127;AN7764;AN10656;AN11009;AN0887;AN2959…
Phenylalanine metabolism	22	9.83731e-06	0.000590654	AN6075;AN7388;AN11034;AN0398;AN10299;AN11219;AN8653;AN12070;AN2662;AN9303;AN3355;AN8777;AN2561;AN2879;AN8303;AN1899;AN6092;AN1586;AN5276;AN3573;AN4126;AN6760
Glycosaminoglycan degradation	5	0.000422285	0.00912135	AN8341;AN11149;AN2870;AN3360;AN5361
Penicillin and cephalosporin biosynthesis	6	0.000286875	0.00912135	AN6775;AN2621;AN2623;AN3672;AN2622;AN0174
Tyrosine metabolism	23	0.000355716	0.00912135	AN2286;AN10299;AN9031;AN12441;AN2777;AN7622;AN0231;AN11920;AN1899;AN6750;AN1311;AN7897;AN2604;AN6092;AN1586;AN5276;AN10011;AN3829;AN3573;AN4126;AN6760;AN5434;AN7632
beta-Alanine metabolism	14	0.00258628	0.042103	AN2248;AN6658;AN5447;AN7278;AN6092;AN1586;AN10834;AN6761;AN6755;AN12335;AN3573;AN4126;AN6760;AN5435
Biosynthesis of antibiotics	72	0.00389843	0.042103	AN6775;AN2548;AN3384;AN2545;AN1822;AN1601;AN6952;AN4008;AN5565;AN7816;AN8615;AN1794;AN7522;AN1608;AN12099;AN7881;AN0606;AN7825;AN2286;AN2621;AN2623;AN4009;AN2037;AN9181;AN3672;AN2622;AN12487;AN5918;AN6648;AN7113;AN10862;AN5444;AN7358;AN6650;AN5426;AN1918;AN8301;AN5159;AN0234;AN11046;AN3641;AN3223;AN11049;AN7876;AN1592;AN2407;AN9180;AN12119;AN1614;AN0174;AN10834;AN6761;AN6755;AN12335;AN3638;AN1029…
Aflatoxin biosynthesis	11	0.00381984	0.042103	AN1601;AN6952;AN4008;AN5565;AN7816;AN8615;AN1794;AN7522;AN1608;AN12099;AN7825
Glycine, serine and threonine metabolism	25	0.00316063	0.042103	AN1557;AN5556;AN9347;AN2037;AN9181;AN5444;AN5426;AN11049;AN7324;AN6647;AN6092;AN1586;AN5276;AN0174;AN12202;AN4213;AN8661;AN7400;AN8548;AN9306;AN9348;AN7832;AN4212;AN3206;AN2567
Arginine and proline metabolism	17	0.00328598	0.042103	AN1503;AN6658;AN7669;AN11219;AN8653;AN12070;AN2662;AN9303;AN3355;AN8777;AN2561;AN2879;AN8303;AN1733;AN5276;AN0174;AN5435
Tryptophan metabolism	17	0.00610184	0.0599089	AN10479;AN7388;AN12487;AN5918;AN10299;AN11219;AN8653;AN12070;AN2662;AN9303;AN3355;AN8777;AN2561;AN2879;AN8303;AN5276;AN5435
Biosynthesis of secondary metabolites	81	0.0125793	0.104505	AN3252;AN1786;AN1793;AN2286;AN9265;AN6075;AN4009;AN2037;AN9181;AN1569;AN7915;AN7865;AN7953;AN5542;AN7893;AN7388;AN12487;AN5918;AN5497;AN11034;AN0398;AN0681;AN6648;AN7113;AN5444;AN7358;AN6650;AN9369;AN5426;AN5664;AN1918;AN10299;AN5447;AN7278;AN4888;AN0300;AN10060;AN5361;AN8557;AN6712;AN2336;AN5159;AN0234;AN11046;AN3641;AN3223;AN7876;AN1592;AN2407;AN2314;AN9180;AN1614;AN0231;AN11920;AN6092;AN1586;A…
Pentose and glucuronate interconversions	12	0.0121573	0.104505	AN11626;AN8761;AN5361;AN8327;AN3390;AN8561;AN12100;AN9172;AN4336;AN8036;AN7888;AN5355
Pyruvate metabolism	16	0.015216	0.11738	AN6796;AN11985;AN0628;AN11009;AN8989;AN1918;AN1826;AN7939;AN5435;AN10402;AN3351;AN1893;AN2590;AN2778;AN6933;AN5842
Amino sugar and nucleotide sugar metabolism	23	0.0173133	0.124656	AN1571;AN11680;AN1418;AN1852;AN9380;AN8301;AN1203;AN2870;AN3360;AN9042;AN0736;AN7227;AN6664;AN2538;AN2582;AN7613;AN0773;AN10838;AN9263;AN0799;AN4367;AN12085;AN9172
Fatty acid metabolism	16	0.0246065	0.166094	AN7204;AN4009;AN7081;AN9007;AN7856;AN7814;AN3381;AN7855;AN7815;AN10834;AN6761;AN6755;AN12335;AN5373;AN2694;AN9158
Starch and sucrose metabolism	19	0.0276214	0.175477	AN0335;AN1569;AN7915;AN7865;AN4852;AN4825;AN8480;AN7053;AN10060;AN8557;AN7345;AN7346;AN8596;AN6786;AN8068;AN1285;AN11143;AN2314;AN8639
Propanoate metabolism	9	0.0311017	0.18661	AN9114;AN8406;AN2248;AN5833;AN10834;AN6761;AN6755;AN12335;AN5842
Carbon metabolism	25	0.0379963	0.215979	AN0567;AN12487;AN5918;AN11015;AN11009;AN6648;AN7113;AN6650;AN9369;AN1918;AN8782;AN11046;AN3641;AN3223;AN11049;AN9180;AN10834;AN6761;AN6755;AN12335;AN6525;AN5434;AN7632;AN6933;AN2567
Histidine metabolism	8	0.0409764	0.221273	AN10974;AN11151;AN5276;AN3573;AN4126;AN6760;AN5435;AN2723
Fatty acid biosynthesis	10	0.0431467	0.221621	AN7081;AN9007;AN7856;AN7814;AN3381;AN7855;AN7815;AN5373;AN2694;AN9158
Methane metabolism	9	0.045145	0.221621	AN0567;AN11015;AN8782;AN3223;AN11049;AN6525;AN5434;AN7632;AN2567

## Sheet: Fig. 5C
Gene list corresponding to KEGG pathways in Fig. 5C
GO term (level 2)	Number of genes	P-value	Q-value	Genes
Tyrosine metabolism	14	6.49433e-06	0.000500063	AN8979;AN2777;AN7944;AN3537;AN5311;AN0231;AN1318;AN0230;AN9388;AN7897;AN7900;AN3573;AN5434;AN7632
Carbon metabolism	15	0.00034075	0.0124291	AN12487;AN5918;AN11015;AN11009;AN5634;AN8782;AN11046;AN8977;AN4914;AN8968;AN1198;AN10901;AN6525;AN5434;AN7632
Glycine, serine and threonine metabolism	13	0.000484252	0.0124291	AN5444;AN5426;AN8968;AN1198;AN10901;AN7900;AN3395;AN8661;AN10369;AN7395;AN7832;AN4006;AN3206
Methane metabolism	7	0.000687408	0.0127002	AN11015;AN8782;AN4914;AN8968;AN6525;AN5434;AN7632
Glyoxylate and dicarboxylate metabolism	8	0.000824687	0.0127002	AN12458;AN12487;AN5918;AN5634;AN8099;AN1198;AN10901;AN6525
Metabolic pathways	75	0.00342478	0.0439514	AN12458;AN6775;AN8979;AN11702;AN11873;AN3344;AN3414;AN5191;AN3672;AN7388;AN8998;AN4621;AN7764;AN11009;AN2648;AN6769;AN2951;AN5444;AN5634;AN5426;AN8099;AN2777;AN7944;AN10981;AN8347;AN1577;AN7669;AN0009;AN0300;AN3566;AN9183;AN7345;AN0941;AN0549;AN0736;AN8241;AN0011;AN6664;AN7597;AN3308;AN11046;AN8977;AN4914;AN3916;AN12307;AN8968;AN7878;AN5737;AN1198;AN3537;AN5311;AN0231;AN1318;AN0230;AN9388;AN7899;…
Biosynthesis of secondary metabolites	30	0.0169663	0.1633	AN8979;AN11702;AN5191;AN7893;AN7388;AN12487;AN5918;AN6769;AN5444;AN5634;AN5426;AN10981;AN0300;AN9183;AN11046;AN8977;AN7878;AN1198;AN5311;AN0231;AN1318;AN0230;AN9388;AN10901;AN7900;AN10297;AN3573;AN5434;AN7632;AN2389
Biosynthesis of antibiotics	26	0.0165302	0.1633	AN6775;AN2548;AN1242;AN2545;AN6952;AN6945;AN9330;AN1737;AN8979;AN5191;AN3672;AN12487;AN5918;AN5444;AN5426;AN11046;AN8977;AN8968;AN7878;AN5737;AN1198;AN10901;AN10297;AN5434;AN7632;AN5373
Tryptophan metabolism	7	0.0219642	0.187916	AN7388;AN12487;AN5918;AN7367;AN11219;AN8777;AN7900
Longevity regulating pathway - multiple species	4	0.0427779	0.269908	AN11873;AN1131;AN12487;AN5918
Amino sugar and nucleotide sugar metabolism	9	0.0410443	0.269908	AN2951;AN0549;AN0736;AN8241;AN0011;AN6664;AN7597;AN5429;AN0799
Penicillin and cephalosporin biosynthesis	2	0.0455688	0.269908	AN6775;AN3672
Phenylalanine metabolism	6	0.0446527	0.269908	AN3344;AN7388;AN11219;AN8777;AN7900;AN3573

## Sheet: Fig. 5D
Gene list corresponding to KEGG pathways in Fig. 5D
GO term (level 2)	Number of genes	P-value	Q-value	Genes
Amino sugar and nucleotide sugar metabolism	8	0.00399833	0.109954	AN0549;AN0736;AN8241;AN0011;AN6664;AN7597;AN5076;AN12085
Tyrosine metabolism	7	0.00294376	0.109954	AN9031;AN12441;AN0230;AN9388;AN1311;AN7897;AN3573
Metabolic pathways	42	0.024805	0.454758	AN11702;AN3344;AN3276;AN9214;AN7865;AN3414;AN10305;AN6127;AN6883;AN7081;AN2648;AN5444;AN1756;AN5426;AN9031;AN12441;AN6831;AN0009;AN3566;AN1107;AN7345;AN0549;AN0736;AN8241;AN0011;AN6664;AN7597;AN5076;AN2284;AN9180;AN1614;AN0230;AN9388;AN3225;AN7899;AN7902;AN1311;AN7897;AN20005;AN10297;AN2583;AN3573
Aflatoxin biosynthesis	3	0.0448346	0.493181	AN6952;AN6945;AN1737
MAPK signaling pathway - yeast	10	0.0392882	0.493181	AN3925;AN3499;AN3141;AN5614;AN12123;AN2319;AN3328;AN8311;AN5847;AN11101
